# Supplementary material for: The weekly P25 of the age of the influenza-like illness shows a higher correlation with COVID-19 mortality than rapid tests and could predict the evolution of COVID-19 pandemics in sentinel surveillance, Piura, Perú, 2021
Source: PLoS One. 2024 Mar 7;19(3):e0295309. doi: 10.1371/journal.pone.0295309 (PMC10919873; doi:10.1371/journal.pone.0295309)
Supplement: S1 Dataset — (XLS) [file pone.0295309.s001.xls]

## Sheet: Hoja4
Cuenta de comodin	SEM
AÑO	1	2	3	4	5	6	7	8	9	10	11	12	13	14	15	16	17	18	19	20	21	22	23	24	25	26	27	28	29	30	31	32	33	34	35	36	37	38	39	40	41	42	43	44	45	46	47	48	49
2012																																			4	32	26	8	14	17	17	26	20	14	20	22	17	19	15
2013	35	13	30	12	33	13	13	34	36	42	51	43	24	45	24	20	22	17	12	10	19	14	17	23	11	23	25	25	29	39	50	35	42	33	31	37	18	32	31	18	15	19	20	33	26	20	27	13	24
2014	5	22	22	14	47	18	16	10	10	17	17	16	14	15	18	32	26	23	18	22	32	27	28	40	36	14	25	40	43	20	10	27	23	24	35	28	34	26	29	24	31	18	22	18	22	10	22	11	19
2015	13	20	7	14	9	9	8	12	9	12	11	16	46	18	20	14	27	35	27	15	27	26	17	25	29	24	18	27	11	10	14	12	13	10	12	14	13	12	19	7	13	17	13	19	13	4	18	17	15
2016	18	13	22	37	27	24	30	11	50	90	118	147	109	140	68	63	44	33	15	11	23	39	15	14	20	18	25	20	20	39	18	6	10	32	21	22	24	17	32	20	28	22	11	20	42	42	51	64	57
2017	48	45	34	34	20	51	51	51	29	48	40	61	54	35	55	36	17	32	47	32	20	56	49	46	39	26	17	16	35	39	25	28	37	48	29	30	38	58	56	39	55	39	67	50	41	38	41	20	26
2018	55	32	44	30	26	16	23	39	48	60	55	41	22	78	90	103	108	108	126	94	91	99	94	40	70	47	54	41	63	26	42	25	25	27	13	34	43	32	21	43	40	39	42	39	62	8	25	32	42
2019	49	46	54	76	66	49	83	63	78	86	57	73	69	51	58	54	64	26	34	43	30	27	58	61	49	38	59	48	45	39	43	54	40	43	44	52	79	46	39	29	39	29	49	71	50	38	40	55	73
2020	46	50	42	22	46	29	31	24	13	32	38	25	14	14	16	15	24	35	17	23	23	53	47	54	61	49	44	52	56	56	40	37	61	36	26	41	35	38	21	16	14	11	29	23	25	12	28	16	33
2021	27	32	31	29	31	27	24	36	33	31	55	75	40	91	71	48	60	28	23	20	23	17	24	17	23	15	12	25	15	14	18	11	18	20	27	24	19	21	20	6	27	14	19	20	38	48	33	31	27
Total general	296	273	286	268	305	236	279	280	306	418	442	497	392	487	420	385	392	337	319	270	288	358	349	320	338	254	279	294	317	282	260	235	269	273	242	314	329	290	282	219	279	234	292	307	339	242	302	278	331
[truncated: 4 more columns]

## Sheet: Data base ILI
date of attention	Age	Sex	Location	District	Jurisdiction	SSD	week	Febrile	10_Other focuses_ register	Asthma/SOBA/tipe of EDA etc …	Evaluated for protocol	Cause not captured study	Diagnostic test	Result	Observations	wildcard	Year
2012-09-04	0.04	1				2012-04-03	36	2					nt	sd	sd	1	2012
2012-09-04	4	1				2012-08-31	35	2					nt	sd	sd	1	2012
2012-09-04	11	1				2012-09-01	35	2					tr	negativo	FPP	1	2012
2012-09-03	21	2				2012-09-02	36	2					tr	negativo	FPP	1	2012
2012-09-03	12	1				2012-09-01	35	2					tr	negativo	FPP	1	2012
2012-09-04	0.07	1				2012-09-03	36	2					tr	negativo	cIRP	1	2012
2012-09-04	6	2				2012-09-04	36	2,3					nt	sd	sd	1	2012
2012-09-04	3	2				2012-09-04	36	2					tr	negativo	cIRP	1	2012
2012-09-05	3	1				2012-09-03	36	2					tr	negativo	FPP	1	2012
2012-09-05	16	1				2012-09-04	36	1,2,7					tr	negativo	FPP	1	2012
2012-09-05	8	1				2012-09-04	36	2					tr	negativo	FPP	1	2012
2012-09-05	86	2				2012-09-02	36	2					tr	negativo	cIRP	1	2012
2012-09-05	25	2				2012-09-05	36	2					tr	negativo	FPP	1	2012
2012-03-05	1	1				2012-09-04	36	2					tr	negativo	cIRP	1	2012
2012-04-06	6	1				2012-09-06	36	2					nt	sd	sd	1	2012
2012-09-06	10	1				2012-09-04	36	2					tr	negativo	FPP	1	2012
2012-09-03	17	1				2012-09-04	36	2					tr	negativo	FPP	1	2012
2012-09-06	2	2				2012-09-06	36	2					tr	negativo	FPP	1	2012
2012-09-06	29	2				2012-09-04	36	2,4					nt	sd	sd	1	2012
2012-09-06	15	1				2012-09-03	36	2					nt	sd	sd	1	2012
2012-09-06	16	2				2012-08-30	35	2,4					nt	sd	sd	1	2012
2012-09-06	38	2				2012-09-05	36	2					nt	sd	sd	1	2012
2012-09-06	2	2				2012-09-03	36	2					tr	negativo	sd	1	2012
2012-09-06	2	1				2012-09-06	36	2,3					nt	sd	sd	1	2012
2012-09-06	11	1				2012-09-06	36	2,3					tr	negativo	sd	1	2012
2012-09-06	23	2				2012-09-05	36	2					tr	negativo	sd	1	2012
2012-09-07	19	1				2012-09-04	36	2					nt	sd	sd	1	2012
2012-09-07	3	2				2012-09-06	36	2					nt	sd	sd	1	2012
2012-09-08	9	2				2012-09-07	36	2					tr	negativo	cIRP	1	2012
2012-09-08	0.11	2				2012-09-07	36	2					tr	negativo	cIRP	1	2012
2012-09-08	1	2				2012-09-07	36	2,3,9	conjuntivitis				nt	sd	sd	1	2012
2012-09-08	50	2				2012-09-07	36	2					tr	negativo	FPP	1	2012
2012-09-09	2	2				2012-09-08	36	2					nt	sd	sd	1	2012
2012-09-11	35	2				2012-09-09	37	2					nt	sd	sd	1	2012
2012-09-11	3	1				2012-09-11	37	2					nt	sd	sd	1	2012
2012-09-11	16	2				2012-09-10	37	2					nt	sd	sd	1	2012
2012-09-11	10	2				2012-09-10	37	2					nt	sd	sd	1	2012
2012-09-11	28	1				2012-09-08	36	2					tr	negativo	sd	1	2012
2012-09-11	4	2				2012-09-09	37	2					nt	sd	sd	1	2012
2012-09-10	5	2				2012-09-08	37	2					tr	negativo	sd	1	2012
2012-09-11	0.05	2				2012-09-05	36	2					tr	negativo	cIRP	1	2012
2012-09-11	2	2				2012-09-04	36	2					nt	sd	sd	1	2012
2012-09-11	0.04	1				2012-09-11	37	2					nt	sd	sd	1	2012
2012-09-12	29	1				2012-09-10	37	2					nt	sd	sd	1	2012
2012-09-12	4	1				2012-09-11	37	2					nt	sd	sd	1	2012
2012-09-12	9	2				2012-09-10	37	2					tr	negativo	sd	1	2012
2012-09-13	11	1				2012-09-13	37	2					nt	sd	sd	1	2012
2012-09-13	0.03	2				2012-09-13	37	2					nt	sd	sd	1	2012
2012-09-13	15	2				2012-09-10	37	2					tr	negativo	sd	1	2012
2012-09-14	22	1				2012-09-12	37	2					nt	sd	sd	1	2012
2012-09-14	16	2				2012-09-14	37	2					tr	negativo	sd	1	2012
2012-09-14	1	1				2012-09-07	37	2	coqueluchoide				tr	negativo	sd	1	2012
2012-09-15	41	2				2012-09-11	37	2	neumonia				tr	negativo	IRP	1	2012
2012-09-15	36	1				2012-09-07	37	2					nt	sd	sd	1	2012
2012-09-17	9	1				2012-09-15	37	2					nt	sd	sd	1	2012
2012-09-17	2	2				2012-09-16	38	2					tr	negativo	cIRP	1	2012
2012-09-17	8	2				2012-09-12	37	2					nt	sd	sd	1	2012
2012-09-17	5	2				2012-09-15	37	2					nt	sd	sd	1	2012
2012-09-17	1	2				2012-09-15	37	2					tr	negativo	cIRP	1	2012
2012-09-17	3	1				2012-09-14	37	2					tr	negativo	cIRP	1	2012
2012-09-17	28	2				2012-09-14	37	2					tr	negativo	cIRP	1	2012
2012-09-18	6	1				2012-09-16	38	2					tr	negativo	cIRP	1	2012
2012-09-17	6	1				2012-09-15	37	2					tr	negativo	FPP	1	2012
2012-09-18	13	1				2012-09-17	38	2					tr	negativo	sd	1	2012
2012-09-18	60	1				2012-09-11	37	2					nt	sd	sd	1	2012
2012-09-19	29	1				2012-09-18	38	2					tr	negativo	sd	1	2012
2012-09-19	20	2				2012-09-16	38	2					tr	negativo	sd	1	2012
2012-09-23	24	2				2012-09-17	38	2					nt	sd	sd	1	2012
2012-09-24	17	2				2012-09-23	39	2					tr	negativo	sd	1	2012
2012-09-25	2	1				2012-09-23	39	2					tr	negativo	sd	1	2012
2012-09-25	1	1				2012-09-23	39	2					nt	sd	sd	1	2012
2012-09-25	4	1				2012-09-23	39	2					tr	negativo	sd	1	2012
2012-09-26	3	1				2012-09-22	39	2,3					nt	sd	sd	1	2012
2012-09-27	9	2				2012-09-27	39	2					tr	negativo	sd	1	2012
2012-09-27	26	2				2012-09-26	39	2					nt	sd	sd	1	2012
2012-09-28	17	2				2012-09-27	39	2,4					tr	negativo	sd	1	2012
2012-10-01	21	2				2012-09-29	39	2					tr	negativo	sd	1	2012
2012-10-01	14	1				2012-09-28	39	2					tr	negativo	sd	1	2012
2012-10-01	19	1				2012-09-28	39	2					tr	negativo	sd	1	2012
2012-10-01	24	1				2012-09-29	39	2					tr	negativo	sd	1	2012
2012-10-02	2	2				2012-10-02	40	2					nt	sd	sd	1	2012
2012-10-02	13	2				2012-09-28	39	2					nt	sd	sd	1	2012
2012-10-02	0.01	1				2012-09-28	39	2					tr	negativo	cIRP	1	2012
2012-10-02	5	2				2012-09-30	40	2					nt	sd	sd	1	2012
2012-10-02	27	2				2012-09-30	40	2					nt	sd	sd	1	2012
2012-10-03	0.04	2				2012-10-02	40	2					nt	sd	sd	1	2012
2012-10-03	2	1				2012-09-30	40	2					nt	sd	sd	1	2012
2012-10-03	19	2				2012-09-30	40	2					nt	sd	sd	1	2012
2012-10-03	2	1				2012-10-03	40	2					tr	negativo	cIRP	1	2012
2012-10-03	11	2				2012-10-03	40	2					nt	sd	sd	1	2012
2012-10-03	1	2				2012-10-03	40	2,3					nt	sd	sd	1	2012
2012-10-03	10	1				2012-10-02	40	2					nt	sd	sd	1	2012
2012-09-19	18	1				2012-09-15	38	2					tr	negativo	FPP	1	2012
2012-09-19	22	1				2012-09-18	38	2					tr	negativo	FPP	1	2012
2012-10-06	7	1				2012-10-04	40	2					nt	sd	sd	1	2012
2012-10-05	17	2				2012-10-03	40	2					nt	sd	sd	1	2012
2012-10-06	2	2				2012-10-05	40	2					tr	negativo	cIRP	1	2012
2012-10-06	18	1				2012-10-03	40	2					nt	sd	sd	1	2012
2012-10-09	23	2				2012-10-06	40	1,2					f	sd	FPP	1	2012
2012-10-10	15	2				2012-10-09	41	2					tr	negativo	FPP	1	2012
2012-10-10	1	1				2012-10-06	40	2					tr	negativo	cIRP	1	2012
2012-10-10	3	1				2012-10-08	41	2					tr	negativo	cIRP	1	2012
2012-10-10	1	1				2012-10-07	41	2					tr	negativo	cIRP	1	2012
2012-10-11	10	2				2012-10-10	41	2					tr	negativo	FPP	1	2012
2012-10-11	0.07	1				2012-10-07	41	2,3					nt	sd	sd	1	2012
2012-10-11	0.08	2				2012-10-10	41	2					tr	negativo	cIRP	1	2012
2012-10-11	34	2				2012-10-08	41	2					nt	sd	sd	1	2012
2012-10-12	2	2				2012-10-09	41	2					tr	negativo	FPP	1	2012
2012-10-12	36	2				2012-10-05	40	2					tr	negativo	FPP	1	2012
2012-10-13	5	1				2012-10-08	41	2,7					nt	sd	sd	1	2012
2012-10-13	28	1				2012-10-12	41	2					nt	sd	sd	1	2012
2012-10-13	12	2				2012-10-13	41	2					tr	negativo	FPP	1	2012
2012-10-14	2	1				2012-10-07	41	2					nt	sd	sd	1	2012
2012-10-14	2	2				2012-10-07	41	2,5	convulsiones				nt	sd	sd	1	2012
2012-10-14	3	1				2012-10-13	41	2,3	ulceras orales				tr	negativo	sd	1	2012
2012-10-14	0.06	2				2012-10-13	41	2					nt	sd	sd	1	2012
2012-10-14	1	2				2012-10-14	42	2,7	urticaria				nt	sd	sd	1	2012
2012-10-13	0.03	1				2012-10-15	42	2					tr	B_Flu	cIRP	1	2012
2012-10-15	14	1				2012-10-14	42	2,3					nt	sd	sd	1	2012
2012-10-15	58	2				2012-10-10	41	2,4					nt	sd	sd	1	2012
2012-10-15	1	1				2012-10-09	41	2					nt	sd	sd	1	2012
2012-10-15	22	2				2012-10-14	42	2					nt	sd	sd	1	2012
2012-10-15	5	2				2012-10-14	42	2,3					nt	sd	sd	1	2012
2012-10-17	0.07	1				2012-10-14	42	2					tr	negativo	cIRP	1	2012
2012-10-17	20	1				2012-10-17	42	2					tr	negativo	FPP	1	2012
2012-10-17	0.06	2				2012-10-15	42	2					tr	negativo	FPP	1	2012
2012-10-17	9	1				2012-10-18	42	2					tr	negativo	FPP	1	2012
2012-10-19	1	1				2012-10-19	42	2					nt	sd	sd	1	2012
2012-10-19	2	1				2012-10-16	42	2					nt	sd	sd	1	2012
2012-10-19	0.08	1				2012-10-17	42	2					tr	negativo	FPP	1	2012
2012-10-19	1	1				2012-10-19	42	2					tr	negativo	FPP	1	2012
2012-10-20	1	1				2012-10-19	42	2	neumonia				tr	negativo	IRP	1	2012
2012-10-20	3	2				2012-10-19	42	2,9	mastitis				nt	sd	sd	1	2012
2012-10-20	19	1				2012-10-19	42	2					tr	negativo	FPP	1	2012
2012-10-20	4	1				2012-10-19	42	2,3	ulceras orales				nt	sd	sd	1	2012
2012-10-20	5	1				2012-10-19	42	2,9	ulceras orales				nt	sd	sd	1	2012
2012-10-20	1	1				2012-10-18	42	2,9	ulceras orales				nt	sd	sd	1	2012
2012-10-20	35	2				2012-10-20	42	2					tr	negativo	cIRP	1	2012
2012-10-20	52	2				2012-10-19	42	2					nt	sd	sd	1	2012
2012-10-21	0.06	1				2012-10-17	42	2,3					nt	sd	sd	1	2012
2012-10-21	28	2				2012-10-20	42	2					nt	sd	sd	1	2012
2012-10-21	18	1				2012-10-20	42	2					tr	negativo	FPP	1	2012
2012-10-21	7	1				2012-10-20	42	2					nt	sd	sd	1	2012
2012-10-23	0.05	1				2012-10-22	43	2					tr	negativo	cIRP	1	2012
2012-10-23	5	1				2012-10-21	43	2					nt	sd	sd	1	2012
2012-10-24	1	1				2012-10-22	43	2					tr	negativo	cIRP	1	2012
2012-10-24	5	2				2012-10-23	43	2					tr	negativo	FPP	1	2012
2012-10-24	31	1				2012-10-22	43	2					nt	sd	sd	1	2012
2012-10-24	14	1				2012-10-20	42	2					nt	sd	sd	1	2012
2012-10-24	1	1				2012-10-24	43	2					nt	sd	sd	1	2012
2012-10-24	21	2				2012-10-22	43	2					nt	sd	sd	1	2012
2012-10-25	4	2				2012-10-23	43	2					tr	negativo	cIRP	1	2012
2012-10-25	4	2				2012-10-24	43	2					nt	sd	sd	1	2012
2012-10-25	21	2				2012-10-21	43	2					nt	sd	sd	1	2012
2012-10-25	63	2				2012-10-24	43	2					tr	negativo	cIRP	1	2012
2012-10-25	7	1				2012-10-24	43	2					nt	sd	sd	1	2012
2012-10-25	2	1				2012-10-25	43	2					nt	sd	sd	1	2012
2012-10-29	60	1				2012-10-22	43	1,2,7					r	sd	sd	1	2012
2012-10-29	4	1				2012-10-26	43	2					nt	sd	sd	1	2012
2012-10-29	15	1				2012-10-29	44	2					nt	sd	sd	1	2012
2012-10-29	8	1				2012-10-28	44	2					nt	sd	sd	1	2012
2012-10-29	7	2				2012-10-29	44	2					nt	sd	sd	1	2012
2012-10-30	0.03	1				2012-10-29	44	2					nt	sd	sd	1	2012
2012-10-30	0.08	1				2012-10-28	44	2,3					nt	sd	sd	1	2012
2012-10-30	32	2				2012-10-29	44	2					nt	sd	sd	1	2012
2012-10-30	79	2				2012-10-23	43	2					nt	sd	sd	1	2012
2012-10-30	1	2				2012-10-29	44	2					tr	negativo	cIRP	1	2012
2012-10-31	8	1				2012-10-29	44	2					tr	B_Flu	FPP	1	2012
2012-10-31	5	2				2012-10-29	44	2					tr	negativo	FPP	1	2012
2012-10-31	0.01	1				2012-10-25	43	2					tr	negativo	cIRP	1	2012
2012-10-31	35	2				2012-10-27	43	2					tr	negativo	FPP	1	2012
2012-10-31	1	2				2012-10-31	44	2					tr	negativo	cIRP	1	2012
2012-11-03	2	1				2012-11-01	44	2					tr	negativo	cIRP	1	2012
2012-11-03	2	1				2012-11-01	44	2					tr	negativo	cIRP	1	2012
2012-11-05	8	2				2012-11-04	45	2					tr	B_Flu	FPP	1	2012
2012-11-05	7	2				2012-11-02	44	2					tr	B_Flu	FPP	1	2012
2012-11-05	2	2				2012-11-04	45	2,4					nt	sd	sd	1	2012
2012-11-05	5	2				2012-11-04	45	2,3					nt	sd	sd	1	2012
2012-11-05	11	1				2012-11-04	45	2					nt	sd	sd	1	2012
2012-11-05	7	2				2012-11-03	43	2					tr	negativo	cIRP	1	2012
2012-11-06	2	1				2012-11-05	45	2					tr	negativo	cIRP	1	2012
2012-11-06	6	2				2012-11-05	45	2					tr	B_Flu	FPP	1	2012
2012-11-06	39	2				2012-11-02	43	2					tr	negativo	cIRP	1	2012
2012-11-07	27	2				2012-11-06	45	2					tr	negativo	FPP	1	2012
2012-11-09	3	1				2012-11-08	45	2					tr	negativo	FPP	1	2012
2012-11-09	2	1				2012-11-07	45	2					nt	sd	sd	1	2012
2012-11-10	0.06	1				2012-11-08	45	2	neumonia				tr	A_Flu	IRP	1	2012
2012-11-10	1	1				2012-11-10	45	2					tr	B_Flu	FPP	1	2012
2012-11-10	2	2				2012-11-02	44	2,3					nt	sd	sd	1	2012
2012-11-10	7	1				2012-11-09	45	2					nt	sd	sd	1	2012
2012-11-10	5	1				2012-11-08	45	2					tr	B_Flu	cIRP	1	2012
2012-11-12	9	1				2012-11-11	46	2					tr	B_Flu	FPP	1	2012
2012-11-12	2	1				2012-11-11	46	2					nt	sd	sd	1	2012
2012-11-12	3	1				2012-11-10	45	2					nt	sd	sd	1	2012
2012-11-12	0.01	1				2012-11-11	46	2					nt	sd	sd	1	2012
2012-11-12	33	1				2012-11-09	45	2,3					nt	sd	sd	1	2012
2012-11-12	1	2				2012-11-11	46	2,3					nt	sd	sd	1	2012
2012-11-12	2	1				2012-11-05	45	2					nt	sd	sd	1	2012
2012-11-12	0.09	2				2012-11-11	46	2					tr	negativo	cIRP	1	2012
2012-11-13	63	1				2012-11-11	46	2					tr	negativo	cIRP	1	2012
2012-11-13	58	2				2012-11-04	45	2					nt	sd	sd	1	2012
2012-11-13	11	2				2012-11-12	46	2					tr	B_Flu	FPP	1	2012
2012-11-13	5	1				2012-11-11	46	2					tr	B_Flu	FPP	1	2012
2012-11-13	25	2				2012-11-11	46	2					tr	B_Flu	FPP	1	2012
2012-11-14	17	1				2012-11-10	45	2					nt	sd	sd	1	2012
2012-11-14	2	1				2012-11-13	46	2					tr	negativo	cIRP	1	2012
2012-11-14	21	2				2012-11-12	46	2					nt	sd	sd	1	2012
2012-11-14	13	1				2012-11-13	46	2,4					nt	sd	sd	1	2012
2012-11-11	10	2				2012-11-13	46	2					nt	sd	sd	1	2012
2012-11-14	19	2				2012-11-09	45	2					nt	sd	sd	1	2012
2012-11-14	19	1				2012-11-13	46	2					tr	B_Flu	FPP	1	2012
2012-11-14	14	1				2012-11-11	46	2					nt	sd	sd	1	2012
2012-11-14	40	1				2012-11-07	45	2					tr	A_Flu	FPP	1	2012
2012-11-14	26	2				2012-11-14	46	2					tr	B_Flu	FPP	1	2012
2012-11-12	33	1				2012-11-13	46	2,4					nt	sd	sd	1	2012
2012-11-14	1	1				2012-11-14	46	2,3					nt	sd	sd	1	2012
2012-11-14	6	2				2012-11-13	46	2					nt	sd	sd	1	2012
2012-11-14	4	2				2012-11-12	46	2					tr	negativo	cIRP	1	2012
2012-11-19	2	2				2012-11-18	47	2					nt	sd	sd	1	2012
2012-11-19	18	2				2012-11-17	47	2					nt	sd	sd	1	2012
2012-11-19	9	2				2012-11-17	46	2					tr	B_Flu	FPP	1	2012
2012-11-19	0.07	2				2012-11-19	47	2					nt	sd	sd	1	2012
2012-11-19	23	1				2012-11-15	46	2					nt	sd	sd	1	2012
2012-11-20	2	2				2012-11-19	47	2,3					nt	sd	sd	1	2012
2012-11-20	1	2				2012-11-19	47	2					tr	negativo	cIRP	1	2012
2012-11-20	0.01	2				2012-11-19	47	2,3					nt	sd	sd	1	2012
2012-11-21	5	1				2012-11-19	47	2,9	varicela				nt	sd	sd	1	2012
2012-11-21	2	1				2012-11-20	47	2					tr	negativo	cIRP	1	2012
2012-11-21	6	1				2012-11-18	47	2,9	otitis				nt	sd	sd	1	2012
2012-11-21	53	2				2012-11-21	47	2					tr	negativo	FPP	1	2012
2012-11-22	3	2				2012-11-21	47	2					nt	sd	sd	1	2012
2012-11-22	0.08	1				2012-11-19	47	2					nt	sd	sd	1	2012
2012-11-26	23	2				2012-11-23	47	2,9	varicela				nt	sd	sd	1	2012
2012-11-26	26	2				2012-11-23	47	2					tr	B_Flu	FPP	1	2012
2012-11-26	4	2				2012-11-25	48	2					tr	negativo	cIRP	1	2012
2012-11-26	19	1				2012-11-25	48	2					nt	sd	sd	1	2012
2012-11-26	3	1				2012-11-25	48	2					tr	B_Flu	cIRP	1	2012
2012-11-26	31	2				2012-11-24	47	2					nt	sd	sd	1	2012
2012-11-26	2	1				2012-11-25	48	2					tr	negativo	cIRP	1	2012
2012-11-27	8	2				2012-11-25	48	2					tr	B_Flu	FPP	1	2012
2012-11-27	7	2				2012-11-24	47	2					tr	negativo	FPP	1	2012
2012-11-27	1	2				2012-11-25	48	2					nt	sd	sd	1	2012
2012-11-27	25	1				2012-11-24	47	2					nt	sd	sd	1	2012
2012-11-29	24	1				2012-11-28	48	2					tr	negativo	FPP	1	2012
2012-11-30	1	2				2012-11-29	48	2					tr	negativo	cIRP	1	2012
2012-12-01	6	2				2012-12-01	48	2,9	varicela				nt	sd	sd	1	2012
2012-12-01	43	1				2012-11-30	48	1,2					tr	negativo	FPP	1	2012
2012-12-01	3	2				2012-11-27	48	2					tr	A_Flu	FPP	1	2012
2012-12-01	0.02	1				2012-11-28	48	2					nt	sd	sd	1	2012
2012-12-01	3	2				2012-11-27	48	2					nt	sd	sd	1	2012
2012-12-01	2	2				2012-11-30	48	2	neumonia				tr	negativo	IRP	1	2012
2012-12-01	16	1				2012-11-28	48	2					tr	negativo	FPP	1	2012
2012-12-01	27	2				2012-11-30	48	2					nt	sd	sd	1	2012
2012-12-01	71	1				2012-11-30	48	2					tr	B_Flu	FPP	1	2012
2012-12-03	26	2				2012-11-30	48	2					tr	negativo	FPP	1	2012
2012-12-03	6	2				2012-12-01	48	2					nt	sd	sd	1	2012
2012-12-04	2	2				2012-12-03	49	2,3					nt	sd	sd	1	2012
2012-12-09	7	2				2012-12-03	49	2					nt	sd	sd	1	2012
2012-12-04	7	1				2012-12-03	49	2					nt	sd	sd	1	2012
2012-12-08	49	1				2012-12-06	49	2					tr	negativo	FPP	1	2012
2012-12-09	12	1				2012-12-07	49	2,9	varicela				nt	sd	sd	1	2012
2012-12-09	1	2				2012-12-08	49	2					tr	negativo	cIRP	1	2012
2012-12-09	0.04	1				2012-12-05	49	2					nt	sd	sd	1	2012
2012-12-09	24	2				2012-12-08	49	2					nt	sd	sd	1	2012
2012-12-09	2	2				2012-12-07	49	2,9	ulceras orales				nt	sd	sd	1	2012
2012-12-09	25	2				2012-12-08	49	2					tr	A_Flu	FPP	1	2012
2012-12-10	10	2				2012-12-06	49	2					tr	negativo	FPP	1	2012
2012-12-10	13	1				2012-12-07	49	2					tr	B_Flu	FPP	1	2012
2012-12-10	0.03	1				2012-12-09	50	2					tr	negativo	cIRP	1	2012
2012-12-11	30	1				2012-12-10	50	2					tr	negativo	FPP	1	2012
2012-12-11	7	2				2012-12-09	50	2					nt	sd	sd	1	2012
2012-12-11	0.05	1				2012-12-07	49	2	neumonia				tr	negativo	IRP	1	2012
2012-12-11	19	2				2012-12-07	49	2					tr	negativo	FPP	1	2012
2012-12-11	22	2				2012-12-10	50	2					nt	sd	sd	1	2012
2012-12-12	64	2				2012-12-07	49	2					nt	sd	sd	1	2012
2012-12-13	48	2				2012-12-12	50	2					nt	sd	sd	1	2012
2012-12-13	9	1				2012-12-10	50	2,3					nt	sd	sd	1	2012
2012-12-13	22	2				2012-12-12	50	2					tr	B_Flu	FPP	1	2012
2012-12-14	0.1	1				2012-12-12	50	2					nt	sd	sd	1	2012
2012-12-15	9	2				2012-12-14	50	2					tr	negativo	cIRP	1	2012
2012-12-15	1	2				2012-12-14	50	2					tr	negativo	cIRP	1	2012
2012-12-15	62	2				2012-12-14	50	2					nt	sd	sd	1	2012
2012-12-16	2	1				2012-12-15	50	2					tr	negativo	IRP	1	2012
2012-12-16	0.1	2				2012-12-10	50	2					nt	sd	sd	1	2012
2012-12-16	3	2				2012-12-15	50	2					nt	sd	sd	1	2012
2012-12-16	14	1				2012-12-13	50	2					tr	B_Flu	FPP	1	2012
2012-12-16	17	1				2012-12-14	50	2					nt	sd	sd	1	2012
2012-12-18	35	2				2012-12-15	50	2					tr	B_Flu	FPP	1	2012
2012-12-18	19	1				2012-12-17	51	2					tr	negativo	FPP	1	2012
2012-12-18	28	1				2012-12-18	51	2					nt	sd	sd	1	2012
2012-12-18	12	1				2012-12-17	50	2					nt	sd	sd	1	2012
2012-12-18	20	2				2012-12-15	50	2					nt	sd	sd	1	2012
2012-12-18	12	1				2012-12-13	50	2					nt	sd	sd	1	2012
2012-12-19	0.11	2				2012-12-15	50	2					tr	negativo	cIRP	1	2012
2012-12-19	14	1				2012-12-15	50	2					tr	negativo	FPP	1	2012
2012-12-14	1	2				2012-12-18	51	2					tr	negativo	cIRP	1	2012
2012-12-27	0.02	1				2012-12-17	51	2					tr	negativo	cIRP	1	2012
2012-12-27	3	2				2012-12-25	52	2					tr	negativo	cIRP	1	2012
2012-12-28	19	1				2012-12-27	52	2					tr	A_Flu	FPP	1	2012
2012-12-28	4	2				2012-12-25	52	2					tr	negativo	cIRP	1	2012
	2	1				2012-12-27	52	2					tr	negativo	cIRP	1	2012
	19	1					52	2,3					nt	sd	sd	1	2012
	1	1					52	2,3					tr	negativo	cIRP	1	2012
	1	1					52	2					tr	negativo	cIRP	1	2012
	10	1					52	2					tr	negativo	cIRP	1	2012
	10	1					52	2					tr	negativo	cIRP	1	2012
	1	2					52	2,7	varicela				tr	negativo	cIRP	1	2012
	0.09	2					52	2					tr	negativo	cIRP	1	2012
	3	1					1	2					tr	negativo	FPP	1	2013
	5	2					1	2					tr	negativo	FPP	1	2013
	17	1					52	2					tr	B_Flu	cIRP	1	2013
	1	1					1	2					tr	negativo	cIRP	1	2013
	19	1					1	2					tr	negativo	FPP	1	2013
	1	1					1	2					nt	sd	sd	1	2013
	2	2					52	2					nt	sd	sd	1	2013
	0.03	2					52	2					nt	sd	sd	1	2013
	54	2					1	2					tr	negativo	FPP	1	2013
	14	2					1	2					tr	negativo	sd	1	2013
	56	2					1	2					tr	A_Flu	cIRP	1	2013
	56	2					1	2					nt	sd	sd	1	2013
	19	2					1	2,9	mastitis				tr	negativo	FPP	1	2013
	43	2					2	2					nt	sd	sd	1	2013
	52	2					2	2					tr	negativo	cIRP	1	2013
	49	2					1	2					nt	sd	sd	1	2013
	76	2					1	2					nt	sd	sd	1	2013
	10	1					1	2	otitis				nt	sd	sd	1	2013
	41	2					1	2					tr	A_Flu	FPP	1	2013
	22	1					1	2					tr	B_Flu	cIRP	1	2013
	13	1					1	2					nt	sd	sd	1	2013
	3	2					1	2					tr	B_Flu	cIRP	1	2013
	3	1					1	2					tr	B_Flu	FPP	1	2013
	3	1					1	2					tr	B_Flu	FPP	1	2013
	27	2					1	2					tr	negativo	FPP	1	2013
	18	1					1	2					tr	negativo	FPP	1	2013
	47	1					1	2					tr	A_Flu	FPP	1	2013
	1	2					2	2					nt	sd	sd	1	2013
	3	1					1	2					tr	B_Flu	FPP	1	2013
	18	2					2	2					tr	B_Flu	FPP	1	2013
	4	1					2	2					tr	A_Flu	FPP	1	2013
	3	1					2	2					tr	negativo	FPP	1	2013
	2	1					2	2,3					nt	sd	sd	1	2013
	1	2					2	2,7					nt	sd	sd	1	2013
	84	2					2	2					tr	A_Flu	FPP	1	2013
	5	2					1	2					nt	sd	sd	1	2013
	7	2					2	2					nt	sd	sd	1	2013
	1	1					3	2					nt	sd	sd	1	2013
	8	1					3	2					nt	sd	sd	1	2013
	48	1					3	2					tr	A_Flu	FPP	1	2013
	3	1					3	1,2					r	sd	sd	1	2013
	18	1					3	2					tr	negativo	FPP	1	2013
	0.06	2					3	2					tr	negativo	FPP	1	2013
	0.09	2					3	2					tr	negativo	FPP	1	2013
	13	1					3	2					tr	A_Flu	FPP	1	2013
	1	2					3	2					tr	A_Flu	FPP	1	2013
	24	2					2	2					nt	sd	sd	1	2013
2013-01-18	1	1					3	2					tr	negativo	FPP	1	2013
	22	2					3	2,7	varicela				nt	sd	sd	1	2013
	5	1					3	2					nt	sd	sd	1	2013
	3	1					2	2	otitis				nt	sd	sd	1	2013
	30	2					3	2					tr	A_Flu	FPP	1	2013
	4	1					3	2					tr	A_Flu	cIRP	1	2013
	0.05	1					3	2					tr	negativo		1	2013
	48	2					3	2					tr	negativo		1	2013
	20	2					3	2					tr	negativo		1	2013
	17	1					3	1,2					tr	negativo		1	2013
	2	1					3	2	estomatitis				tr	negativo		1	2013
	4	1					4	2					tr	negativo		1	2013
	18	1					2	2					nt	sd	sd	1	2013
	4	1					4	2					tr	A_Flu		1	2013
	20	2					3	2					tr	A_Flu		1	2013
	16	1					3	2					nt	sd	sd	1	2013
	50	2					3	2					nt	sd	sd	1	2013
	46	1					3	2					tr	negativo		1	2013
	0.09	2					3	2					tr	negativo		1	2013
	5	2					3	2					tr	negativo		1	2013
	28	2					3	2,7	varicela				nt	sd	sd	1	2013
	8	2					3	2	varicela				nt	sd	sd	1	2013
	2	1					4	2					tr	negativo		1	2013
	1	1					3	2					tr	negativo		1	2013
	0.04	2					3	2,3					tr	negativo		1	2013
	5	2					4	2					tr	negativo		1	2013
	3	1					4	2					tr	B_Flu		1	2013
	1	2					4	2	neumonia				tr	negativo		1	2013
	0.07	1					4	2					tr	negativo		1	2013
	6	2					4	2	conjuntivitis				tr	negativo		1	2013
	21	2					4	2					nt	sd	sd	1	2013
	33	1					5	2					nt	sd	sd	1	2013
	35	1					4	2					tr	A_Flu		1	2013
	25	1					5	2					tr	A_Flu		1	2013
	3	2					5	2					tr	negativo		1	2013
2013-01-31	4	2					5	2					tr	negativo		1	2013
	2	1					4	2					tr	negativo		1	2013
	1	2					6	2					tr	negativo		1	2013
	0.05	2					5	2,3,4					tr	negativo		1	2013
	2	1					4	2					nt	sd	sd	1	2013
	42	2					5	2					tr	A_Flu		1	2013
	38	1					5	2					tr	A_Flu		1	2013
	30	1					5	2					tr	A_Flu		1	2013
	12	1					5	2					tr	negativo		1	2013
	16	1					5	2					tr	A_Flu		1	2013
	2	1					5	2					nt	sd	sd	1	2013
	5	1					5	2,3					nt	sd	sd	1	2013
	5	2					5	2					tr	A_Flu		1	2013
	0.1	2					5	2,3					nt	sd	sd	1	2013
	30	1					5	2					tr	negativo		1	2013
	28	2					5	1,2					tr	negativo		1	2013
	1	2					5	2					tr	negativo		1	2013
	22	2					5	2					tr	negativo		1	2013
	46	2					5	2					tr	negativo		1	2013
	30	1					5	2					nt	sd	sd	1	2013
	32	1					5	2					tr	negativo		1	2013
	31	1					5	2					tr	A_Flu		1	2013
	35	1					5	2					tr	A_Flu		1	2013
	33	1					5	2					tr	A_Flu		1	2013
	2	1					5	2					tr	negativo		1	2013
	29	2					5	2					tr	A_Flu		1	2013
	37	1					5	2					tr	negativo		1	2013
	44	2					5	2					tr	negativo		1	2013
	48	1					5	2					tr	A_Flu		1	2013
	27	1					6	2					tr	negativo		1	2013
	17	2					5	2					tr	negativo		1	2013
	54	2					5	2					tr	negativo		1	2013
	0.05	1					5	2					tr	negativo		1	2013
	37	1					5	2					tr	negativo		1	2013
	24	1					6	2					tr	negativo		1	2013
	6	1					6	2					tr	B_Flu		1	2013
	56	2					6	2					tr	negativo		1	2013
2013-02-09	20	2					6	2					tr	A_Flu		1	2013
	54	1					6	2					tr	negativo		1	2013
	52	2					6	2					tr	A_Flu		1	2013
	18	1					6	2					tr	A_Flu		1	2013
	1	1					6	2					tr	B_Flu		1	2013
	5	1					6	2					tr	negativo		1	2013
	0.07	1					7	2					tr	negativo		1	2013
	2	1					6	2,3					nt	sd	sd	1	2013
	3	2					7	2,3					tr	negativo		1	2013
	0.09	2					7	2					tr	negativo		1	2013
	42	1					7	2					tr	A_Flu		1	2013
	0.09	1					7	2					tr	negativo		1	2013
	52	2					7	2,3					nt	sd	sd	1	2013
	0.07	1					7	2					tr	negativo		1	2013
	20	2					7	2					tr	B_Flu		1	2013
	13	1					7	2					tr	negativo		1	2013
	16	2					7	2					nt	sd	sd	1	2013
	3	2					7	2	conjuntivitis				tr	negativo		1	2013
	17	1					7	1,2					tr	negativo		1	2013
	14	2					8	2					tr	A_Flu		1	2013
	3	2					8	2					tr	A_Flu		1	2013
	19	1					8	2					tr	A_Flu		1	2013
	59	2					8	2					tr	A_Flu		1	2013
	2	2					8	2					tr	negativo		1	2013
	23	2					8	2					nt	sd	sd	1	2013
	7	2					8	2					tr	A_Flu		1	2013
	34	1					8	2					nt	sd	sd	1	2013
	35	1					8	2					tr	A_Flu		1	2013
	52	1					8	2					tr	A_Flu		1	2013
	28	1					8	2					tr	A_Flu		1	2013
2013-02-21	4	2					8	2					tr	A_Flu		1	2013
	2	2					8	2					tr	negativo		1	2013
	4	1					8	2					tr	negativo		1	2013
	22	2					8	2					tr	A_Flu		1	2013
	21	2					8	2					tr	A_Flu		1	2013
	52	2					8	2					nt	sd	sd	1	2013
	3	2					8	1,2					tr	A_Flu		1	2013
	82	2					8	2,4					nt	sd	sd	1	2013
	20	1					8	2					nt	sd	sd	1	2013
	25	2					8	2					nt	sd	sd	1	2013
	0.1	2					6	2					nt	sd	sd	1	2013
	1	1					8	2					tr	negativo		1	2013
	5	2					9	2					tr	negativo		1	2013
	31	1					8	2					nt	sd	sd	1	2013
	14	1					8	2					nt	sd	sd	1	2013
	25	1					9	2					nt	sd	sd	1	2013
	12	2					8	2					nt	sd	sd	1	2013
	1	1					9	2					tr	negativo		1	2013
	28	2					9	2					tr	A_Flu		1	2013
	62	1					9	2					tr	A_Flu		1	2013
	4	2					8	2					tr	A_Flu		1	2013
	42	2					8	2,9	otitis				nt	sd	sd	1	2013
	0.07	2					8	2					tr	negativo		1	2013
	24	1					8	2					nt	sd	sd	1	2013
	5	1					8	2,9	estomatitis				nt	sd	sd	1	2013
	61	1					8	2					tr	negativo		1	2013
	16	2					9	2					tr	A_Flu		1	2013
	0.07	2					9	2					tr	A_Flu		1	2013
	1	1					9	2					nt	sd	sd	1	2013
	6	2					9	2					nt	sd	sd	1	2013
	4	2					8	2					tr	negativo		1	2013
	29	2					9	2					nt	sd	sd	1	2013
	27	2					9	2					tr	A_Flu		1	2013
	32	1					9	2					tr	negativo		1	2013
	7	1					9	2					tr	negativo		1	2013
	1	1					9	2					nt	sd	sd	1	2013
	2	2					9	2					tr	A_Flu		1	2013
	22	2					9	2					tr	A_Flu		1	2013
	37	2					9	2					tr	A_Flu		1	2013
	3	2					9	2,4,9	otitis				nt	sd	sd	1	2013
	57	1					9	2					tr	A_Flu		1	2013
	48	1					9	2,3					nt	sd	sd	1	2013
	57	1					9	2					tr	A_Flu		1	2013
	1	2					9	2,4					nt	sd	sd	1	2013
	1	2					9	2					nt	sd	sd	1	2013
	1	1					9	2					nt	sd	sd	1	2013
	13	2					9	2					nt	sd	sd	1	2013
	1	1					9	2,7	varicela				nt	sd	sd	1	2013
	23	2					8	2					tr	A_Flu		1	2013
	32	2					9	2					tr	A_Flu		1	2013
	20	1					9	2					tr	A_Flu		1	2013
	22	1					9	2					nt	sd	sd	1	2013
	0.06	2					9	2					nt	sd	sd	1	2013
	4	1					9	2					nt	sd	sd	1	2013
	9	2					9	2					nt	sd	sd	1	2013
	1	1					9	2					nt	sd	sd	1	2013
	0.07	1					9	2,9	celulitis				nt	sd	sd	1	2013
	0.08	1					7	1,2					tr	negativo		1	2013
	1	2					10	2					tr	A_Flu		1	2013
2013-03-06	17	1					10	2					nt	sd	sd	1	2013
	47	1					10	2					nt	sd	sd	1	2013
	4	2					10	2,4					nt	sd	sd	1	2013
	2	1					10	2					tr	A_Flu		1	2013
	1	1					10	2,4					nt	sd	sd	1	2013
	4	1					10	2					tr	A_Flu		1	2013
	2	2					10	2					tr	A_Flu		1	2013
	10	1					10	2					nt	sd	sd	1	2013
	12	2					10	2,4					nt	sd	sd	1	2013
	18	2					10	2					tr	negativo		1	2013
	0.08	1					8	2					nt	sd	sd	1	2013
	1	2					10	2					tr	A_Flu		1	2013
	20	2					9	1,2,4					nt	sd	sd	1	2013
	23	2					10	2					nt	sd	sd	1	2013
	2	2					9	2					nt	sd	sd	1	2013
	8	1					10	2					tr	A_Flu		1	2013
	5	1					10	2					nt	sd	sd	1	2013
	27	1					10	2					tr	A_Flu		1	2013
	4	1					10	2					nt	sd	sd	1	2013
	6	2					10	2					tr	A_Flu		1	2013
	0.09	1					10	2					nt	sd	sd	1	2013
	14	2					10	2,4					nt	sd	sd	1	2013
	15	2					10	2					tr	A_Flu		1	2013
	46	1					10	2					tr	A_Flu		1	2013
	6	1					10	2					tr	A_Flu		1	2013
	0.11	2					10	2					nt	sd	sd	1	2013
	5	1					10	2					nt	sd	sd	1	2013
	6	2					10	2					tr	A_Flu		1	2013
	2	2					10	2					nt	sd	sd	1	2013
	5	1					10	2					tr	A_Flu		1	2013
	18	1					10	2					tr	A_Flu		1	2013
	4	1					10	2					nt	sd	sd	1	2013
	23	2					10	2					tr	negativo		1	2013
	4	1					10	2					tr	negativo		1	2013
	60	2					10	2					tr	A_Flu		1	2013
	15	1					11	2					tr	A_Flu		1	2013
2013-03-11	10	2					10	2					nt	sd	sd	1	2013
	10	1					10	2					tr	A_Flu		1	2013
	16	1					10	2					tr	A_Flu		1	2013
	0.09	2					10	2,9	conjuntivitis				nt	sd	sd	1	2013
	0.08	2					10	2					nt	sd	sd	1	2013
	11	2					11	2					nt	sd	sd	1	2013
	2	1					10	2					nt	sd	sd	1	2013
	46	1					11	2					nt	sd	sd	1	2013
	5	1					11	2					nt	sd	sd	1	2013
	34	1					10	2					tr	A_Flu		1	2013
	43	1					11	2					nt	sd	sd	1	2013
	34	1					11	2					tr	negativo		1	2013
	50	2					11	2					nt	sd	sd	1	2013
	3	1					11	2					nt	sd	sd	1	2013
	2	2					10	2,3					nt	sd	sd	1	2013
	6	2					11	2					nt	sd	sd	1	2013
	9	2					11	2					nt	sd	sd	1	2013
	54	2					11	2					tr	A_Flu		1	2013
	45	1					11	2					tr	A_Flu		1	2013
	67	1					11	2					tr	A_Flu		1	2013
	1	1					11	2					tr	A_Flu		1	2013
	7	2					11	2					tr	A_Flu		1	2013
	6	2					11	2					nt	sd	sd	1	2013
	63	1					10	2					nt	sd	sd	1	2013
	37	2					11	2,8	otitis				nt	sd	sd	1	2013
	44	2					11	2					nt	sd	sd	1	2013
	15	1					11	2					nt	sd	sd	1	2013
	1	1					11	2					tr	A_Flu		1	2013
	8	1					11	2					tr	A_Flu		1	2013
	10	1					11	2					tr	A_Flu		1	2013
	11	2					11	2					nt	sd	sd	1	2013
	6	2					11	2					tr	A_Flu		1	2013
	1	2					11	2					tr	A_Flu		1	2013
2013-03-16	39	2					11	2					nt	sd	sd	1	2013
	4	2					11	2					nt	sd	sd	1	2013
	1	2					11	2					nt	sd	sd	1	2013
	4	1					11	2					nt	sd	sd	1	2013
	1	1					11	2,9	conjuntivitis				nt	sd	sd	1	2013
	7	2					11	2,9	conjuntivitis				nt	sd	sd	1	2013
	8	1					11	2					nt	sd	sd	1	2013
	35	1					11	2					nt	sd	sd	1	2013
	1	2					11	2					nt	sd	sd	1	2013
	31	2					11	2					tr	A_Flu		1	2013
	26	2					11	2					nt	sd	sd	1	2013
	3	1					11	2					tr	A_Flu		1	2013
	5	1					11	2					nt	sd	sd	1	2013
	37	2					11	2					nt	sd	sd	1	2013
	8	1					12	2,7					nt	sd	sd	1	2013
	5	1					12	2					tr	A_Flu		1	2013
	23	2					11	2					tr	A_Flu		1	2013
	3	1					11	2					nt	sd	sd	1	2013
	9	1					11	2					nt	sd	sd	1	2013
	52	1					11	2					nt	sd	sd	1	2013
	19	1					12	2					nt	sd	sd	1	2013
	24	1					11	2					nt	sd	sd	1	2013
	11	1					11	2					nt	sd	sd	1	2013
	9	2					11	2	otitis				nt	sd	sd	1	2013
	3	1					12	2					nt	sd	sd	1	2013
	28	1					11	2					nt	sd	sd	1	2013
	8	1					12	2					tr	negativo		1	2013
	0.02	2					12	2					nt	sd	sd	1	2013
	0.07	2					12	2					nt	sd	sd	1	2013
	23	1					12	2					tr	A_Flu		1	2013
	0.07	2					12	2					nt	sd	sd	1	2013
	3	1					12	2					nt	sd	sd	1	2013
	18	2					12	2					nt	sd	sd	1	2013
	2	1					12	2					tr	A_Flu		1	2013
	4	1					12	2					tr	A_Flu		1	2013
	18	1					12	2					tr	B_Flu		1	2013
	9	2					11	2					nt	sd	sd	1	2013
	5	1					12	2					nt	A_Flu		1	2013
2013-03-20	6	2					12	2					tr	negativo		1	2013
	41	2					12	2,3					nt	sd	sd	1	2013
	4	1					11	2					nt	sd	sd	1	2013
	47	2					12	2					nt	sd	sd	1	2013
	22	2					12	2					nt	sd	sd	1	2013
	16	2					12	2					nt	sd	sd	1	2013
	9	1					11	2					nt	sd	sd	1	2013
	3	2					12	2					tr	A_Flu		1	2013
	6	1					12	2					nt	sd	sd	1	2013
	6	1					12	2					nt	sd	sd	1	2013
	12	1					12	2					nt	sd	sd	1	2013
	29	1					12	2					tr	A_Flu		1	2013
	27	1					12	2					tr	A_Flu		1	2013
	63	2					12	2					nt	sd	sd	1	2013
	4	1					12	2					tr	A_Flu		1	2013
	3	2					12	2					tr	negativo		1	2013
	1	1					12	2					tr	A_Flu		1	2013
	38	2					11	2					nt	sd	sd	1	2013
	7	1					12	2					nt	sd	sd	1	2013
	45	2					12	2					nt	sd	sd	1	2013
	0.11	2					12	2					nt	sd	sd	1	2013
	4	2					12	2					nt	sd	sd	1	2013
	6	1					12	2					nt	sd	sd	1	2013
	2	2					12	2					tr	A_Flu		1	2013
	2	1					12	2					nt	sd	sd	1	2013
	4	1					13	2					nt	sd	sd	1	2013
	4	2					12	2					nt	sd	sd	1	2013
	1	1					12	2					tr	A_Flu		1	2013
	22	1					12	2,3	disenteria				nt	sd	sd	1	2013
	35	2					13	2,3	disenteria				nt	sd	sd	1	2013
	43	1					13	2					tr	A_Flu		1	2013
	14	2					13	2					tr	A_Flu		1	2013
	16	1					13	2					tr	negativo		1	2013
	22	2					13	2					nt	sd	sd	1	2013
	36	2					12	2					tr	A_Flu		1	2013
	34	1					13	2,4					nt	sd	sd	1	2013
	1	1					13	2					tr	A_Flu		1	2013
	8	1					12	2					tr	negativo		1	2013
	23	2					13	2,3					nt	sd	sd	1	2013
	68	2					12	2					nt	sd	sd	1	2013
	0.08	1					13	2					nt	sd	sd	1	2013
	22	1					13	2,3					nt	sd	sd	1	2013
	1	1					13	2					tr	negativo		1	2013
	6	1					13	2					nt	sd	sd	1	2013
	0.05	1					13	2					tr	A_Flu		1	2013
	67	2					13	2					tr	A_Flu		1	2013
	13	1					13	2					tr	negativo		1	2013
	20	2					13	2					tr	A_Flu		1	2013
	19	2					13	2					tr	A_Flu		1	2013
	1	1					13	2,3					nt	sd	sd	1	2013
	0.03	1					14	2,3					nt	sd	sd	1	2013
	1	1					13	2					nt	sd	sd	1	2013
	38	1					13	2					tr	A_Flu		1	2013
	0.1	2					14	2,3					tr	negativo		1	2013
	23	1					14	2					tr	A_Flu		1	2013
	35	1					14	1,2					tr	A_Flu		1	2013
	4	2					14	2					nt	sd	sd	1	2013
	1	1					14	2					nt	sd	sd	1	2013
	4	1					14	2					nt	sd	sd	1	2013
	25	2					14	2					tr	A_Flu		1	2013
	28	2					14	2,4					nt	sd	sd	1	2013
	4	1					14	2					nt	sd	sd	1	2013
	28	1					14	2					nt	sd	sd	1	2013
	92	2					14	2,4					nt	sd	sd	1	2013
	0.01	2					14	2					nt	sd	sd	1	2013
	4	1					14	2					nt	sd	sd	1	2013
	44	2					14	2					tr	A_Flu		1	2013
	19	2					14	2,3					nt	sd	sd	1	2013
	45	1					14	2					tr	A_Flu		1	2013
	24	1					14	2					tr	negativo		1	2013
	54	1					13	2	neumonia				nt	sd	sd	1	2013
	5	1					14	2,3					nt	sd	sd	1	2013
	13	1					14	2					nt	sd	sd	1	2013
	4	1					14	2					nt	sd	sd	1	2013
	4	1					14	2					nt	sd	sd	1	2013
	17	2					14	2					nt	sd	sd	1	2013
	33	1					14	2	neumonia				tr	negativo		1	2013
	4	2					14	2					nt	sd	sd	1	2013
	4	2					14	2					nt	sd	sd	1	2013
	2	2					14	2	neumonia				tr	negativo		1	2013
	4	1					14	2					nt	sd	sd	1	2013
	0.05	1					14	2					tr	negativo		1	2013
	22	1					14	2	neumonia				tr	negativo		1	2013
	2	1					13	2					tr	negativo		1	2013
	7	1					14	2					nt	sd	sd	1	2013
	41	1					14	2					tr	negativo		1	2013
	52	2					14	1,2					nt	sd	sd	1	2013
	22	1					14	2					tr	A_Flu		1	2013
	13	1					14	2					nt	sd	sd	1	2013
	28	2					14	1,2					nt	sd	sd	1	2013
	14	2					14	2					nt	sd	sd	1	2013
	0.1	1					14	2					nt	sd	sd	1	2013
	29	1					14	2					nt	sd	sd	1	2013
	4	1					14	2					nt	sd	sd	1	2013
	89	1					14	2					tr	negativo		1	2013
	64	2					14	2					nt	sd	sd	1	2013
	73	2					13	2	neumonia				nt	sd	sd	1	2013
	2	1					15	2					tr	A_Flu		1	2013
	23	1					15	2					nt	sd	sd	1	2013
	5	1					15	2					tr	B_Flu		1	2013
	6	1					15	2					tr	negativo		1	2013
2013-04-11	7	1					15	2					tr	A_Flu		1	2013
	8	2					15	2					tr	A_Flu		1	2013
	35	2					15	2					tr	A_Flu		1	2013
	2	1					15	2					tr	negativo		1	2013
	2	1					14	2					tr	negativo		1	2013
	13	2					14	2					nt	sd	sd	1	2013
	31	2					15	2					tr	A_Flu		1	2013
	4	2					14	2					nt	sd	sd	1	2013
	34	1					15	2					tr	A_Flu		1	2013
	25	2					15	2					nt	sd	sd	1	2013
	8	1					15	2					nt	sd	sd	1	2013
	1	2					15	2,9	otitis				nt	sd	sd	1	2013
	2	1					15	2					tr	negativo		1	2013
	5	2					15	2					tr	negativo		1	2013
	21	2					15	2					tr	A_Flu		1	2013
	37	1					15	2					nt	sd	sd	1	2013
	13	2					16	2	conjuntivitis				nt	sd	sd	1	2013
	7	2					15	2					tr	B_Flu		1	2013
	0.06	2					15	2					tr	A_Flu		1	2013
	42	1					16	2					tr	A_Flu		1	2013
	8	2					15	2					nt	sd	sd	1	2013
	21	2					15	2					nt	sd	sd	1	2013
	16	2					16	2					tr	negativo		1	2013
	44	2					16	2,4					nt	sd	sd	1	2013
	9	2					16	2					tr	negativo		1	2013
	47	2					16	2					nt	sd	sd	1	2013
2013-04-16	4	2					16	2					tr	negativo		1	2013
	9	1					16	2					nt	sd	sd	1	2013
	56	2					15	2					tr	A_Flu		1	2013
	1	2					16	2	neumonia				nt	sd	sd	1	2013
	5	1					16	2,8	epistaxis				nt	sd	sd	1	2013
	1	2					15	2	ulceras orales				nt	sd	sd	1	2013
	3	2					15	2	neumonia				tr	negativo		1	2013
	3	1					16	2					nt	sd	sd	1	2013
	32	2					16	2					tr	negativo		1	2013
	2	1					16	2,3					tr	negativo		1	2013
	17	1					16	2					tr	A_Flu		1	2013
	42	2					16	2					nt	sd	sd	1	2013
	24	2					16	2					tr	A_Flu		1	2013
	6	1					16	1,2					nt	sd	sd	1	2013
	1	2					17	2,3	conjuntivitis				tr	negativo		1	2013
	14	2					17	2					tr	negativo		1	2013
	4	2					17	2					tr	A_Flu		1	2013
	10	1					17	1,2					tr	negativo		1	2013
	3	1					16	2					tr	negativo		1	2013
	22	2					17	2					nt	sd	sd	1	2013
	3	2					17	2					nt	sd	sd	1	2013
	16	1					17	2					tr	A_Flu		1	2013
	5	1					17	2					nt	sd	sd	1	2013
	1	2					17	2					nt	sd	sd	1	2013
	0.07	2					17	2,4					nt	sd	sd	1	2013
	10	2					16	2	neumonia				nt	sd	sd	1	2013
	3	1					17	2					tr	A_Flu		1	2013
	7	2					17	2					tr	A_Flu		1	2013
2013-04-27	2	2					17	2					tr	negativo		1	2013
	47	1					17	2					tr	negativo		1	2013
	32	1					17	2					tr	negativo		1	2013
	20	2					17	2,9	caries				nt	sd	sd	1	2013
	52	2					17	2					nt	sd	sd	1	2013
	15	1					17	2					tr	A_Flu		1	2013
	21	1					17	2					nt	sd	sd	1	2013
	75	1					17	2					nt	sd	sd	1	2013
	7	1					18	2					nt	sd	sd	1	2013
	34	1					18	2					tr	negativo		1	2013
	5	1					17	2					tr	A_Flu		1	2013
	65	2					17	2,4					nt	sd	sd	1	2013
	4	1					18	2					nt	sd	sd	1	2013
	6	1					18	2,4,9	otitis				nt	sd	sd	1	2013
	17	2					18	2,4					nt	sd	sd	1	2013
2013-05-02	61	1		p	1	2013-04-30	18	2					tr	negativo	cIRP	1	2013
2013-05-02	6	2		p	2	2013-04-30	18	2					nt	sd	sd	1	2013
2013-05-02	3	2		p	1	2013-04-29	18	2					tr	negativo	cIRP	1	2013
2013-05-02	10	1		p	1	2013-04-16	16	2,6					nt	sd	sd	1	2013
2013-05-02	1	1		p	2	2013-05-02	18	2					tr	A_Flu		1	2013
2013-05-03	22	1		p	1	2013-05-02	18	1,2					nt	sd	sd	1	2013
2013-05-03	50	2		c	2	2013-04-30	18	2,4					nt	sd	sd	1	2013
2013-05-03	39	2		p	2	2013-04-30	18	1,2					nt	sd	sd	1	2013
2013-05-04	1	1		c	2	2013-05-03	18	2,9	otitis				nt	sd	sd	1	2013
2013-05-07	38	1		p	1	2013-05-06	19	2					nt	sd	sd	1	2013
2013-05-07	4	1		p	1	2013-05-04	18	2					tr	A_Flu	cIRP	1	2013
2013-05-07	15	1		c	2	2013-05-05	19	2					s	A_Flu	FPP	1	2013
2013-05-07	9	1		p	1	2013-05-04	18	2					nt	sd	sd	1	2013
2013-05-06	25	2		Catacaos	2	2013-05-03	18	2					nt	sd	sd	1	2013
2013-05-06	0.03	2		c	2	2013-05-04	19	2					nt	sd	sd	1	2013
2013-05-06	1	2		p	2	2013-05-05	19	2					nt	sd	sd	1	2013
2013-05-10	0.1	1		p	1	2013-05-09	19	2					tr	negativo	cIRP	1	2013
2013-05-11	8	2		p	1	2013-05-10	19	2					tr	negativo	FPP	1	2013
2013-05-13	5	1		p	2	2013-05-05	19	2					nt	sd	sd	1	2013
2013-05-13	16	2		c	2	2013-05-12	20	2					s	negativo	FPP	1	2013
2013-05-13	6	2		p	2	2013-05-11	19	2					tr	negativo	cIRP	1	2013
2013-05-13	3	2		p	2	2013-05-10	19	2,3					tr	negativo	cIRP	1	2013
2013-05-15	2	2		p	2	2013-05-14	20	2					tr	a_Flu	FPP	1	2013
2013-05-15	5	2		p	1	2013-05-14	20	2					nt	sd	sd	1	2013
2013-05-15	0.08	1		p	2	2013-05-12	20	2,4					nt	sd	sd	1	2013
2013-05-13	7	2		c	2	2013-05-11	19	2,9	otitis				nt	sd	sd	1	2013
2013-05-17	0.11	2		p	1	2013-05-14	20	2,3					s	negativo	FPP	1	2013
2013-05-17	1	1		p	2	2013-05-15	20	2,3					nt	sd	sd	1	2013
2013-05-18	1	1		c	2	2013-05-12	20	2					nt	sd	sd	1	2013
2013-05-18	10	2		p	1	2013-05-17	20	2					nt	sd	sd	1	2013
2013-05-18	64	1		c	2	2013-05-11	18	2	neumonia				nt	sd	sd	1	2013
2013-05-18	1	1		c	2	2013-05-13	20	2	neumonia				tr	negativo	IRP	1	2013
2013-05-18	3	2		c	2	2013-05-15	20	2	neumonia				tr	negativo	IRP	1	2013
2013-03-18	25	2		c	2	2013-05-11	19	2					nt	sd	sd	1	2013
2013-05-19	1	1		P	1	2013-05-09	19	1,2					r	sd	sd	1	2013
2013-05-19	2	1		p	1	2013-05-19	21	2					nt	sd	sd	1	2013
2013-05-19	5	1		c	2	2013-05-19	21	2					nt	sd	sd	1	2013
2013-05-23	46	1		c	2	2013-05-21	21	2					tr	negativo	FPP	1	2013
2013-05-23	2	2		p	2	2013-05-20	21	2					tr	negativo	cIRP	1	2013
2013-05-23	0.08	2		c	2	2013-05-21	21	2					tr	negativo	cIRP	1	2013
2013-05-23	24	2		suyo	2	2013-05-19	21	2					tr	negativo	FPP	1	2013
2013-05-23	68	2		c	2	2013-05-19	21	2	neumonia				tr	negativo	IRP	1	2013
2013-05-27	60	2		p	2	2013-05-22	21	2					nt	sd	sd	1	2013
2013-05-23	32	1		p	2	2013-05-22	21	2					nt	sd	sd	1	2013
2013-05-24	1	2		p	2	2013-05-22	21	2					nt	sd	sd	1	2013
2013-05-24	7	2		p	2	2013-05-23	21	2					tr	negativo	cIRP	1	2013
2013-05-24	27	1		p	2	2013-05-22	21	2					tr	negativo	FPP	1	2013
2013-05-24	1	2		c	2	2013-05-22	21	2					tr	negativo	cIRP	1	2013
2013-05-24	6	1		p	1	2013-05-24	21	2					nt	sd	sd	1	2013
2013-05-25	0.01	2		p	2	2013-05-24	21	2,3	neumonia				tr	negativo	IRP	1	2013
2013-05-27	2	2		c	2	2013-05-25	21	2					tr	negativo	cIRP	1	2013
2013-05-27	2	2		c	2	2013-05-25	21	2					tr	negativo	cIRP	1	2013
2013-05-28	0.01	1		c	2	2013-05-27	22	2					tr	negativo	cIRP	1	2013
2013-05-28	4	1		p	1	2013-05-28	22	2					tr	negativo	cIRP	1	2013
2013-05-28	63	2		p	1	2013-05-24	21	2					tr	negativo	cIRP	1	2013
2013-05-30	7	2		p	1	2013-05-29	22	2					tr	negativo	FPP	1	2013
2013-05-30	24	1		p	2	2013-05-24	21	2					tr	negativo	FPP	1	2013
2013-05-30	0.05	1		p	2	2013-05-27	22	2					tr	negativo	cIRP	1	2013
2013-06-02	3	1		P	2	2013-05-31	22	2					nt	sd	sd	1	2013
2013-06-02	0.03	2		P	2	2013-05-27	22	2					tr	A_Flu	cIRP	1	2013
2013-06-02	27	1		P	2	2013-06-01	22	2					tr	negativo	FPP	1	2013
2013-06-02	9	2		P	2	2013-06-01	22	2					nt	sd	sd	1	2013
2013-06-03	5	1		P	1	2013-06-01	22	2					tr	A_Flu	cIRP	1	2013
2013-06-03	5	1		p	1	2013-06-01	22	2	neumonia				tr	negativo	IRP	1	2013
2013-06-03	0.01	2		p	1	2013-06-03	23	2					tr	A_Flu	cIRP	1	2013
2013-06-03	46	2		Catacaos	2	2013-05-26	22	2	otitis				nt	sd	sd	1	2013
2013-06-04	3	1		c	2	2013-06-02	23	2					tr	negativo	cIRP	1	2013
2013-06-04	12	2		p	2	2013-06-03	23	2					tr	A_Flu	FPP	1	2013
2013-06-04	10	2		p	2	2013-06-03	23	2					tr	A_Flu	FPP	1	2013
2013-06-04	18	1		p	2	2013-06-03	23	2					nt	sd	sd	1	2013
2013-06-05	3	1		p	2	2013-05-31	22	2	neumonia				tr	negativo	IRP	1	2013
2013-06-06	10	1		p	1	2013-06-02	23	2					nt	sd	sd	1	2013
2013-06-06	24	1		c	2	2013-06-05	23	2	neumonia				tr	a_Flu	IRP	1	2013
2013-06-06	8	1		c	2	2013-06-04	23	2					nt	sd	sd	1	2013
2013-06-06	3	2		p	1	2013-06-01	22	2,3					nt	sd	sd	1	2013
2013-06-06	19	2		p	1	2013-06-04	23	2,3,4					nt	sd	sd	1	2013
2013-06-06	28	2		c	2	2013-05-26	22	2					nt	sd	sd	1	2013
2013-06-06	0.01	1		p	2	2013-06-03	23	2					tr	negativo	cIRP	1	2013
2013-06-06	4	1		c	2	2013-06-04	23	2					tr	negativo	cIRP	1	2013
2013-06-07	17	1		p	1	2013-06-03	23	2					tr	B_Flu	reciclertest	1	2013
2013-06-10	0.02	2		p	2	2013-06-04	23	2					nt	sd	sd	1	2013
2013-06-10	6	1		p	1	2013-06-07	23	2					nt	sd	sd	1	2013
2013-06-10	1	2		c	2	2013-06-09	24	2					tr	negativo	cIRP	1	2013
2013-06-10	8	1		c	2	2013-06-08	23	2					nt	sd	sd	1	2013
2013-06-10	1	2		p	1	2013-06-08	23	2					tr	negativo	cIRP	1	2013
2013-06-11	6	1		p	1	2013-06-08	23	2					nt	sd	sd	1	2013
2013-06-11	5	1		p	1	2013-06-09	24	2					nt	sd	sd	1	2013
2013-06-11	4	2		p	2	2013-06-10	24	2					tr	negativo	cIRP	1	2013
2013-06-11	32	2		p	1	2013-06-10	24	2					nt	sd	sd	1	2013
2013-06-13	4	1		c	2	2013-06-11	24	2					tr	negativo	cIRP	1	2013
2013-06-13	49	2		c	2	2013-06-10	24	2					tr	A_Flu	sd	1	2013
2013-06-13	21	2		p	2	2013-06-10	24	2,4					tr	A_Flu	cIRP	1	2013
2013-06-12	1	2		p	1	2013-06-11	24	2					nt	sd	sd	1	2013
2013-06-13	0.07	1		p	2	2013-06-12	24	2					tr	negativo	cIRP	1	2013
2013-06-14	26	1		Catacaos	2	2013-06-12	24	2					nt	sd	sd	1	2013
2013-06-15	1	2		p	2	2013-06-12	24	2					tr	negativo	cIRP	1	2013
2013-06-15	27	1		p	1	2013-06-14	24	2					nt	A_Flu	sd	1	2013
2013-06-15	6	1		p	1	2013-06-14	24	2					tr	negativo	cIRP	1	2013
2013-06-15	1	2		P	2	2013-06-11	24	2					tr	negativo	cIRP	1	2013
2013-06-15	4	1		p	1	2013-06-12	24	2					tr	negativo	cIRP	1	2013
2013-06-15	6	2		p	1	2013-06-14	24	2					tr	A_Flu	FPP	1	2013
2013-06-15	8	1		p	2	2013-06-12	24	2,9	celulitis				nt	sd	sd	1	2013
2013-06-15	3	2		p	2	2013-09-14	24	2					tr	negativo	cIRP	1	2013
2013-06-17	0.01	2		p	1	2013-06-14	24	2					nt	sd	sd	1	2013
2013-06-17	7	2		p	1	2013-06-14	24	2					nt	sd	sd	1	2013
2013-06-17	54	2		p	2	2013-06-15	24	2					nt	sd	sd	1	2013
2013-06-17	6	2		p	1	2013-06-16	25	2					nt	sd	sd	1	2013
2013-06-18	17	1		c	2	2013-09-17	25	2					nt	sd	sd	1	2013
2013-06-17	2	2		p	1	2013-06-12	24	2					tr	A_Flu	cIRP	1	2013
2013-06-18	0.05	2		p	1	2013-06-17	25	2					tr	negativo	cIRP	1	2013
2013-06-18	43	1		p	2	2013-06-14	24	2					nt	sd	sd	1	2013
2013-06-21	3	1		p	1	2013-06-20	25	2					nt	sd	sd	1	2013
2013-06-22	45	1		p	1	2013-06-16	25	2					nt	sd	sd	1	2013
2013-06-24	0.08	2		p	2	2013-06-23	26	2					nt	sd	sd	1	2013
2013-06-24	30	1		p	2	2013-06-22	25	2					nt	sd	sd	1	2013
2013-06-24	33	1		p	1	2013-06-21	25	2					nt	sd	sd	1	2013
2013-06-25	1	1		p	2	2013-06-24	26	2					tr	A_Flu	cIRP	1	2013
2013-06-25	1	2		p	2	2013-06-23	26	2					nt	sd	sd	1	2013
2013-06-25	3	2		p	1	2013-06-24	26	2,3					nt	sd	sd	1	2013
2013-06-25	3	1		p	2	2013-06-22	25	2					nt	sd	sd	1	2013
2013-06-25	2	1		p	1	2013-06-23	26	2					nt	sd	sd	1	2013
2013-06-26	2	1		p	1	2013-06-22	25	2,3					nt	sd	sd	1	2013
2013-06-26	0.04	1		p	1	2013-06-19	25	2					nt	sd	sd	1	2013
2013-06-25	1	2		p	2	2013-06-23	26	2					nt	sd	sd	1	2013
2013-06-25	2	1		p	1	2013-06-24	26	2					nt	sd	sd	1	2013
2013-06-25	5	1		p	1	2013-06-23	26	2					nt	sd	sd	1	2013
2013-06-25	2	1		p	2	2013-06-24	26	2					nt	sd	sd	1	2013
2013-06-25	1	2		p	2	2013-06-24	26	2					nt	sd	sd	1	2013
2013-06-26	8	1		p	1	2013-06-23	26	2					nt	sd	sd	1	2013
2013-06-26	7	1		p	1	2013-06-25	26	2					nt	sd	sd	1	2013
2013-06-26	0.09	1		p	2	2013-06-23	26	2					tr	negativo	cIRP	1	2013
2013-06-26	82	2		c	2	2013-06-23	26	2					nt	sd	sd	1	2013
2013-06-26	1	1		c	2	2013-06-23	26	2					nt	sd	sd	1	2013
2013-06-26	42	1		p	1	2013-06-23	26	2					tr	negativo	cIRP	1	2013
2013-06-28	6	2		c	2	2013-06-23	26	2	neumonia				tr	negativo	IRP	1	2013
2013-06-29	7	2		p	1	2013-06-28	26	2,9	parotiditis				nt	sd	sd	1	2013
2013-07-01	24	2		p	1	2013-06-30	27	2					nt	sd	sd	1	2013
2013-07-01	54	1		p	1	2013-06-27	26	2					nt	sd	sd	1	2013
2013-07-01	3	2		p	1	2013-06-30	27	2					tr	negativo	cIRP	1	2013
2013-07-01	2	1		p	1	2013-06-30	27	2					nt	sd	sd	1	2013
2013-07-01	2	1		p	2	2013-07-01	27	2					nt	sd	sd	1	2013
2013-07-01	0.06	2		c	2	2013-06-30	27	2					nt	sd	sd	1	2013
2013-07-02	2	2		p	2	2013-06-01	27	2					nt	sd	sd	1	2013
2013-07-02	0.08	2		p	2	2013-06-30	27	2					nt	sd	sd	1	2013
2013-07-01	2	1		p	2	2013-06-30	27	2					nt	sd	sd	1	2013
2013-07-02	26	2		p	1	2013-06-30	27	2					nt	sd	sd	1	2013
2013-07-02	27	2		p	1	2013-06-29	26	2					nt	sd	sd	1	2013
2013-07-02	36	2		p	2	2013-07-01	27	1,2					nt	sd	sd	1	2013
2013-07-03	36	1		p	1	2013-07-01	27	2					nt	sd	sd	1	2013
2013-07-03	4	1		p	1	2013-07-01	27	2,3					tr	negativo	cIRP	1	2013
2013-07-02	0.1	2		c	2	2013-06-30	27	2	neumonia				nt	sd	sd	1	2013
2013-07-02	3	1		c	2	2013-07-02	27	2,9	piodermitis				nt	sd	sd	1	2013
2013-07-04	10	2		P	2	2013-07-04	27	2					nt	sd	sd	1	2013
2013-07-04	25	2		P	2	2013-07-03	27	2					nt	sd	sd	1	2013
2013-07-04	0.04	1		p	1	2013-07-02	27	2					tr	negativo	cIRP	1	2013
2013-07-04	12	2		p	2	2013-07-04	27	2					nt	sd	sd	1	2013
2013-07-04	10	1		p	1	2013-07-03	27	2,4					nt	sd	sd	1	2013
2013-07-04	1	1		p	2	2013-07-03	27	2					nt	sd	sd	1	2013
2013-07-04	52	2		c	2	2013-06-28	26	2					nt	sd	sd	1	2013
2013-07-06	74	1		argentina	2	2014-07-05	27	2,3					nt	sd	sd	1	2013
2013-07-07	37	1		p	1	2013-07-07	28	1,2,4					nt	sd	sd	1	2013
2013-07-08	1	1		c	2	2013-07-06	27	2					tr	negativo	cIRP	1	2013
2013-07-08	2	1		p	1	2013-07-06	27	2					nt	sd	sd	1	2013
2013-07-09	47	2		p	2	2013-07-02	26	2					nt	sd	sd	1	2013
2013-07-10	4	2		c	2	2013-07-07	28	2					nt	sd	sd	1	2013
2013-07-11	29	2		c	2	2013-06-29	26	2					nt	sd	sd	1	2013
2013-07-11	6	1		p	1	2013-07-10	28	2					tr	negativo	cIRP	1	2013
2013-07-11	33	1		talara	2	2013-07-09	28	2	conjuntivitis				nt	sd	sd	1	2013
2013-07-11	11	1		p	1	2013-07-10	28	2					nt	sd	sd	1	2013
2013-07-11	39	2		p	1	2013-07-08	28	2,4					nt	sd	sd	1	2013
2013-07-11	17	2		las lomas	2	2013-07-09	28	2					nt	sd	sd	1	2013
2013-07-11	29	1		p	1	2013-07-06	28	2					nt	sd	sd	1	2013
2013-07-11	1	2		P	1	2013-07-10	28	2					nt	sd	sd	1	2013
2013-07-11	1	1		p	1	2013-07-10	28	2					nt	sd	sd	1	2013
2013-07-12	6	1		c	2	2013-07-06	27	2	conjuntivitis				nt	sd	sd	1	2013
2013-07-12	0.07	2		c	2	2013-07-05	28	2					nt	sd	sd	1	2013
2013-07-12	4	1		p	1	2013-07-09	28	2,9	parotiditis				nt	sd	sd	1	2013
2013-07-12	2	2		p	1	2013-07-11	28	2					nt	sd	sd	1	2013
2013-07-12	81	1		p	1	2013-07-10	28	2	neumonia				nt	sd	sd	1	2013
2013-07-12	23	1		p	2	2013-07-11	28	2					nt	sd	sd	1	2013
2013-07-12	4	2		p	2	2013-07-09	28	2					nt	sd	sd	1	2013
2013-07-12	16	2		p	1	2013-07-07	28	2	neumonia				nt	sd	sd	1	2013
2013-07-12	87	1		p	1	2013-07-05	27	2					nt	sd	sd	1	2013
2013-07-12	15	1		p	1	2013-07-12	28	2					nt	sd	sd	1	2013
2013-07-12	6	2		p	1	2013-07-11	28	2					nt	sd	sd	1	2013
2013-07-12	1	2		P	2	2013-07-12	28	2					nt	sd	sd	1	2013
2013-07-13	3	1		p	1	2013-07-12	28	2,3					nt	sd	sd	1	2013
2013-07-15	2	1		p	2	2013-07-14	29	2					nt	sd	sd	1	2013
2013-07-15	4	2		c	2	2013-07-13	28	2					nt	sd	sd	1	2013
2013-07-15	0.02	2		p	2	2013-07-14	29	2					nt	sd	sd	1	2013
2013-07-15	0.09	1		p	1	2013-07-14	29	2					nt	sd	sd	1	2013
2013-07-15	26	1		p	1	2013-07-13	28	2,3	disenteria				nt	sd	sd	1	2013
2013-07-16	1	1		p	1	2013-07-16	29	2					nt	sd	sd	1	2013
2013-07-16	0.09	1		c	2	2013-07-15	29	2					nt	sd	sd	1	2013
2013-07-17	0.11	2		p	2	2013-07-17	29	2					nt	sd	sd	1	2013
2013-07-18	38	2		p	2	2013-07-17	29	2					nt	sd	sd	1	2013
2013-07-18	22	2		p	1	2013-07-17	29	2					nt	sd	sd	1	2013
2013-07-19	23	2		p	2	2013-07-18	29	2					nt	sd	sd	1	2013
2013-07-19	31	2		p	1	2013-07-18	29	2					nt	sd	sd	1	2013
2013-07-19	0.03	1		p	1	2013-07-18	29	2					tr	negativo	cIRP	1	2013
2013-07-19	23	2		p	1	2013-07-18	29	2					nt	sd	sd	1	2013
2013-07-19	3	1		colan	2	2013-07-17	29	2,9	disenteria				tr	negativo	cIRP	1	2013
2013-07-19	43	2		p	2	2013-07-17	29	2,3					nt	sd	sd	1	2013
2013-07-19	8	1		p	2	2013-07-19	29	2					nt	sd	sd	1	2013
2013-07-20	1	1		p	2	2013-07-19	29	2					tr	negativo	cIRP	1	2013
2013-07-20	2	1		P	1	2013-07-19	29	2					nt	sd	sd	1	2013
2013-07-20	5	2		P	1	2013-07-20	29	2					nt	sd	sd	1	2013
2013-07-20	31	2		la union	2	2013-07-17	29	2					tr	negativo	IRP	1	2013
2013-07-21	3	1		c	2	2013-07-19	29	2					nt	sd	sd	1	2013
2013-07-22	43	2		morropon	2	2013-07-14	29	2,4	neumonia				nt	sd	sd	1	2013
2013-07-22	16	1		p	2	2013-07-21	30	2					nt	sd	sd	1	2013
2013-07-22	41	2		p	2	2013-07-21	30	2					tr	negativo	cIRP	1	2013
2013-07-22	17	1		c	2	2013-07-22	30	2					nt	sd	sd	1	2013
2013-07-22	24	1		p	1	2013-07-22	30	2					nt	sd	sd	1	2013
2013-07-22	8	1		p	2	2013-07-21	30	2					nt	sd	sd	1	2013
2013-07-22	21	1		Catacaos	2	2013-07-21	30	1,2					Aglutinaciones_F	paratifico h		1	2013
2013-07-22	6	1		p	2	2013-07-21	30	2	conjuntivitis				nt	sd	sd	1	2013
2013-07-22	3	1		p	2	2013-07-21	30	2					nt	sd	sd	1	2013
2013-07-22	27	1		p	2	2013-07-18	29	2					nt	sd	sd	1	2013
2013-07-23	15	2		p	2	2013-07-22	30	2					tr	A_Flu	Otro	1	2013
2013-07-23	2	1		p	2	2013-07-19	29	2					tr	negativo	cIRP	1	2013
2013-07-23	0.11	2		c	2	2013-07-22	30	2,3					nt	sd	sd	1	2013
2013-07-23	8	1		p	1	2013-07-21	30	2					nt	sd	sd	1	2013
2013-07-23	33	1		p	1	2013-07-21	30	2					nt	sd	sd	1	2013
2013-07-24	23	2		la arena	2	2013-07-21	30	2					nt	sd	sd	1	2013
2013-07-23	30	2		p	2	2013-07-21	30	2					tr	A_Flu	cIRP	1	2013
2013-07-03	27	1		p	1	2013-07-20	29	2					nt	sd	sd	1	2013
2013-07-23	73	2		p	1	2013-07-20	29	2	neumonia				nt	sd	sd	1	2013
2013-07-23	35	2		p	2	2013-07-19	29	2					nt	A_Flu	nexo_epid	1	2013
2013-07-24	22	2		p	2	2013-07-23	30	2					nt	sd	sd	1	2013
2013-07-24	18	2		c	2	2013-07-18	29	2					nt	sd	sd	1	2013
2013-07-24	13	2		c	2	2013-07-13	28	2					nt	sd	sd	1	2013
2013-07-25	57	2		p	1	2013-07-24	30	2					nt	sd	sd	1	2013
2013-07-25	20	2		p	2	2013-07-24	30	2					nt	sd	sd	1	2013
2013-07-25	28	1		p	2	2013-07-22	30	2					nt	sd	sd	1	2013
2013-07-25	21	1		p	2	2013-07-25	30	2					nt	sd	sd	1	2013
2013-07-25	47	1		p	1	2013-07-24	30	2					nt	sd	sd	1	2013
2013-07-25	13	1		p	1	2013-07-11	28	2	otitis				nt	sd	sd	1	2013
2013-07-25	27	2		p	1	2013-07-24	30	2					nt	sd	sd	1	2013
2013-07-25	7	1		p	1	2013-07-21	30	2					nt	sd	sd	1	2013
2013-07-25	55	2		c	2	2013-07-21	30	2					nt	sd	sd	1	2013
2013-07-26	15	1		p	2	2013-07-23	30	2,3					nt	sd	sd	1	2013
2013-07-26	47	1		talara	2	2013-07-19	29	2	neumonia				r	sd	sd	1	2013
2013-07-26	5	1		c	2	2013-07-29	30	2					tr	A_Flu	cIRP	1	2013
2013-07-26	29	2		p	2	2013-07-25	30	2					nt	sd	sd	1	2013
2013-07-26	37	2		p	2	2013-07-25	30	2					nt	sd	sd	1	2013
2013-07-26	28	2		p	2	2013-07-18	29	2,4					nt	sd	sd	1	2013
2013-07-27	13	2		p	1	2013-07-26	30	2					nt	A_Flu	Otro	1	2013
2013-07-27	5	1		c	2	2013-07-26	30	2					nt	sd	sd	1	2013
2013-07-27	61	2		p	1	2013-07-25	30	2					nt	sd	sd	1	2013
2013-07-27	19	2		p	2	2013-07-23	30	2					nt	sd	sd	1	2013
2013-07-30	1	2		p	1	2013-07-29	31	2	neumonia				tr	negativo	IRP	1	2013
2013-07-31	9	1		p	2	2013-07-27	30	2					nt	sd	sd	1	2013
2013-07-31	17	1		la arena	2	2013-07-27	30	2					nt	sd	sd	1	2013
2013-07-31	35	2		p	1	2013-07-30	31	2					nt	sd	sd	1	2013
2013-07-31	3	1		p	1	2013-07-29	31	2					nt	sd	sd	1	2013
2013-07-31	1	2		P	1	2013-07-30	31	2					nt	sd	sd	1	2013
2013-07-31	13	2		p	2	2013-07-27	30	2					tr	negativo	cIRP	1	2013
2013-07-30	19	2		p	1	2013-07-27	30	2					nt	sd	sd	1	2013
2013-07-31	33	1		p	2	2013-07-29	31	2					r	A_Flu	sd	1	2013
2013-07-31	14	1		p	1	2013-07-30	31	2					nt	sd	sd	1	2013
2013-07-31	19	2		c	2	2013-07-25	30	2,4					nt	sd	sd	1	2013
2013-07-31	53	1		bigote	2	2013-07-27	30	2	neumonia				tr	negativo	IRP	1	2013
2013-07-31	43	2		p	1	2013-07-26	30	2					nt	sd	sd	1	2013
2013-08-01	22	1		p	1	2013-07-31	31	2					nt	sd	sd	1	2013
2013-08-01	5	1		p	1	2013-07-31	31	2					nt	sd	sd	1	2013
2013-08-01	0.09	2		p	2	2013-07-31	31	2					nt	sd	sd	1	2013
2013-08-01	58	1		p	1	2013-07-27	30	2					tr	negativo	cIRP	1	2013
2013-08-01	51	1		c	2	2013-07-30	31	2					tr	negativo	cIRP	1	2013
2013-08-01	41	2		p	1	2013-07-29	31	2					nt	sd	sd	1	2013
2013-08-01	39	1		p	2	2013-07-28	31	2					nt	sd	sd	1	2013
2013-08-01	18	1		P	2	2013-07-31	31	2					nt	sd	sd	1	2013
2013-08-01	14	1		P	2	2013-07-31	31	2					nt	sd	sd	1	2013
2013-08-01	5	1		P	1	2013-07-31	31	2					nt	sd	sd	1	2013
2013-08-01	34	1		c	2	2013-07-30	3	2					nt	sd	sd	1	2013
2013-08-01	40	2		p	1	2013-07-30	31	2					nt	sd	sd	1	2013
2013-08-01	4	1		p	2	2013-07-30	31	2	otitis				nt	sd	sd	1	2013
2013-08-01	39	1		p	1	2013-07-30	31	2					nt	sd	sd	1	2013
2013-08-01	32	1		p	1	2013-07-31	31	2					nt	sd	sd	1	2013
2013-08-02	25	1		c	2	2013-07-31	31	2					nt	sd	sd	1	2013
2013-08-02	37	2		p	2	2013-07-31	31	2					nt	sd	sd	1	2013
2013-08-02	22	1		p	1	2013-07-30	31	2					nt	sd	sd	1	2013
2013-08-02	23	1		p	2	2013-07-31	31	2					nt	sd	sd	1	2013
2013-08-02	18	1		p	1	2013-07-31	31	2					nt	sd	sd	1	2013
2013-08-02	7	2		c	2	2013-08-01	31	2,7	varicela				nt	sd	sd	1	2013
2013-08-01	27	1		p	1	2013-07-30	31	2					nt	sd	sd	1	2013
2013-08-01	35	2		p	1	2013-07-30	31	2					nt	sd	sd	1	2013
2013-08-01	3	1		p	1	2013-07-29	31	2					nt	sd	sd	1	2013
2013-08-03	1	2		p	1	2013-08-01	31	2					nt	sd	sd	1	2013
2013-08-03	20	2		chulucanas	2	2013-07-31	31	2					nt	sd	sd	1	2013
2013-08-03	24	2		p	2	2013-07-31	31	2					nt	sd	sd	1	2013
2013-08-03	34	2		P	1	2013-08-02	31	2					nt	sd	sd	1	2013
2013-08-03	6	1		P	2	2013-08-02	31	2					nt	sd	sd	1	2013
2013-08-03	63	2		P	1	2013-07-31	31	2					nt	sd	sd	1	2013
2013-08-03	70	2		p	2	2013-07-30	31	2					nt	sd	sd	1	2013
2013-08-03	6	1		p	1	2013-07-22	31	2					nt	sd	sd	1	2013
2013-08-04	13	2		p	2	2013-08-02	31	2					nt	sd	sd	1	2013
2013-08-04	19	2		p	1	2013-08-02	31	2					nt	sd	sd	1	2013
2013-08-05	28	1		p	1	2013-08-04	32	2					nt	sd	sd	1	2013
2013-08-05	10	2		p	2	2013-08-03	31	2					nt	sd	sd	1	2013
2013-08-05	39	1		p	2	2013-08-03	31	2					nt	sd	sd	1	2013
2013-08-05	1	2		p	1	2013-08-04	32	2					nt	sd	sd	1	2013
2013-08-05	49	2		c	2	2013-08-03	31	2					nt	sd	sd	1	2013
2013-08-05	45	2		p	1	2013-08-04	32	2					nt	sd	sd	1	2013
2013-08-05	1	1		p	1	2013-08-03	31	2					nt	sd	sd	1	2013
2013-08-06	3	1		p	1	2013-08-03	31	2					nt	sd	sd	1	2013
2013-08-06	19	2		p	1	2013-07-31	31	2	neumonia				nt	sd	sd	1	2013
2013-08-06	24	2		p	1	2013-08-03	31	2					r	sd	sd	1	2013
2013-08-06	21	2		p	2	2013-08-04	32	2					nt	sd	sd	1	2013
2013-08-06	52	2		p	1	2013-08-04	32	2					nt	sd	sd	1	2013
2013-08-07	15	1		P	1	2013-08-04	32	2					nt	sd	sd	1	2013
2013-08-07	23	2		P	2	2013-08-03	31	2					nt	sd	sd	1	2013
2013-08-07	33	2		P	1	2013-08-04	32	2					nt	sd	sd	1	2013
2013-08-08	17	1		P	2	2013-08-01	31	2					nt	sd	sd	1	2013
2013-08-08	42	1		sechura	2	2013-08-07	32	2,3					r	sd	sd	1	2013
2013-08-08	31	1		p	2	2013-08-03	31	2					nt	sd	sd	1	2013
2013-08-08	19	2		p	2	2013-08-07	32	2	neumonia				r	sd	sd	1	2013
2013-08-08	16	2		p	1	2013-08-07	32	2					nt	sd	sd	1	2013
2013-08-08	56	1		p	1	2013-08-07	32	2					nt	sd	sd	1	2013
2013-08-09	18	2		p	1	2013-08-08	32	2					nt	sd	sd	1	2013
2013-08-09	53	1		p	2	2013-08-07	32	2					nt	sd	sd	1	2013
2013-08-09	0.02	1		p	1	2013-08-04	32	2	neumonia				nt	sd	sd	1	2013
2013-08-09	4	1		p	2	2013-08-07	32	2					nt	sd	sd	1	2013
2013-08-09	1	1		p	2	2013-08-09	32	2					nt	sd	sd	1	2013
2013-08-09	38	1		p	1	2013-08-06	32	2					nt	sd	sd	1	2013
2013-08-09	32	1		p	2	2013-08-03	31	2					nt	sd	sd	1	2013
2013-08-10	22	1		p	2	2013-08-03	31	2					nt	sd	sd	1	2013
2013-08-10	36	1		p	2	2013-08-06	32	2,9	parotiditis				nt	sd	sd	1	2013
2013-08-10	0.1	2		p	1	2013-08-05	32	2					nt	sd	sd	1	2013
2013-08-10	50	1		p	2	2013-08-09	32	2					nt	sd	sd	1	2013
2013-08-09	26	1		p	1	2013-08-05	32	2					nt	sd	sd	1	2013
2013-08-10	1	2		p	1	2013-08-09	32	2,4					nt	sd	sd	1	2013
2013-08-10	11	2		C	2	2013-08-08	32	2					nt	sd	sd	1	2013
2013-08-10	35	2		P	1	2013-08-09	32	2					nt	sd	sd	1	2013
2013-08-10	3	2		P	2	2013-08-08	32	2					nt	sd	sd	1	2013
2013-08-11	21	1		P	1	2013-08-10	32	2					nt	sd	sd	1	2013
2013-08-11	1	2		P	1	2013-08-10	32	2					nt	sd	sd	1	2013
2013-08-12	0.1	1		C	2	2013-08-10	32	2,3					nt	sd	sd	1	2013
2013-08-12	5	2		C	2	2013-08-11	33	2,3					nt	sd	sd	1	2013
2013-08-12	18	2		P	1	2013-08-10	32	2,3					nt	sd	sd	1	2013
2013-08-12	34	2		c	2	2013-08-09	32	2					nt	sd	sd	1	2013
2013-08-13	9	1		p	1	2013-06-11	33	2					r	sd	sd	1	2013
2013-08-13	64	2		p	1	2013-08-12	33	2	neumonia				r	sd	sd	1	2013
2013-08-13	23	2		p	1	2013-08-10	32	2	neumonia				nt	sd	sd	1	2013
2013-08-13	35	1		p	2	2013-08-10	32	2					r	sd	sd	1	2013
2013-08-13	17	1		c	2	2013-08-12	33	2					nt	sd	sd	1	2013
2013-08-12	3	2		p	1	2013-08-11	33	2					nt	sd	sd	1	2013
2013-08-13	41	2		c	2	2013-08-12	33	2	neumonia				r	sd	sd	1	2013
2013-08-14	3	1		p	1	2013-08-07	32	2					nt	sd	sd	1	2013
2013-08-14	13	1		p	1	2013-08-08	32	2,3					nt	sd	sd	1	2013
2013-08-14	20	1		c	2	2013-08-07	32	2					nt	sd	sd	1	2013
2013-08-14	6	2		p	1	2013-08-11	33	2,7	varicela				nt	sd	sd	1	2013
2013-08-13	6	1		c	2	2013-08-12	33	2					nt	sd	sd	1	2013
2013-08-13	9	2		p	1	2013-08-12	33	2					nt	sd	sd	1	2013
2013-08-14	38	1		p	1	2013-08-13	33	2	neumonia				r	sd	sd	1	2013
2013-08-14	38	2		p	1	2013-08-13	33	2					nt	sd	sd	1	2013
2013-08-15	35	2		p	1	2013-08-14	33	2,3					nt	sd	sd	1	2013
2013-08-15	26	2		p	1	2013-08-13	33	2					nt	sd	sd	1	2013
2013-08-15	38	2		p	2	2013-08-14	33	2					nt	sd	sd	1	2013
2013-08-16	1	2		c	2	2013-08-15	33	2,5					r	sd	sd	1	2013
2013-08-16	6	1		p	2	2013-08-15	33	2					nt	sd	sd	1	2013
2013-08-16	2	1		p	1	2013-08-13	33	2					nt	sd	sd	1	2013
2013-08-16	20	1		c	2	2013-08-12	33	2					nt	sd	sd	1	2013
2013-08-16	17	1		p	2	2013-08-14	33	2					nt	sd	sd	1	2013
2013-08-16	24	2		c	2	2013-08-15	33	2					nt	sd	sd	1	2013
2013-08-16	33	2		p	1	2013-08-15	33	2					nt	sd	sd	1	2013
2013-08-16	2	1		p	1	2013-08-13	33	2					nt	sd	sd	1	2013
2013-08-16	0.11	1		p	1	2013-08-13	33	2,9	piodermitis				nt	sd	sd	1	2013
2013-08-16	33	1		p	1	2013-08-16	33	2					nt	sd	sd	1	2013
2013-08-16	13	1		p	2	2013-08-14	33	2					nt	sd	sd	1	2013
2013-08-16	22	2		p	1	2013-08-15	33	2,9	conjuntivitis				nt	sd	sd	1	2013
2013-08-16	26	2		p	1	2013-08-15	33	2					nt	sd	sd	1	2013
2013-08-16	42	1		p	1	2013-08-15	33	2					nt	sd	sd	1	2013
2013-08-17	22	2		p	1	2013-08-14	33	2					nt	sd	sd	1	2013
2013-08-17	6	2		p	2	2013-08-13	33	2,9	conjuntivitis				nt	sd	sd	1	2013
2013-08-17	7	2		p	2	2013-08-16	33	2,9	conjuntivitis				nt	sd	sd	1	2013
2013-08-17	12	2		p	1	2013-08-16	33	2					nt	sd	sd	1	2013
2013-08-17	7	1		p	1	2013-08-16	33	2					nt	sd	sd	1	2013
2013-08-17	1	2		p	2	2013-08-16	33	2					nt	sd	sd	1	2013
2013-08-17	3	2		p	1	2013-08-16	33	2					nt	sd	sd	1	2013
2013-08-17	41	2		p	1	2013-08-14	33	2					nt	sd	sd	1	2013
2013-08-18	40	1		c	2	2013-08-16	33	2					nt	sd	sd	1	2013
2013-08-18	18	2		p	2	2013-08-16	33	2					nt	sd	sd	1	2013
2013-08-18	80	1		c	2	2013-08-16	33	2					nt	sd	sd	1	2013
2013-08-18	8	2		p	1	2013-08-18	34	2					nt	sd	sd	1	2013
2013-08-18	38	2		c	2	2013-08-16	33	2					nt	sd	sd	1	2013
2013-08-18	11	1		p	1	2013-08-18	34	2					nt	sd	sd	1	2013
2013-08-18	13	2		p	2	2013-08-18	34	2					nt	sd	sd	1	2013
2013-08-19	5	1		tumbes	2	2013-05-18	34	2,3					nt	sd	sd	1	2013
2013-08-20	6	1		p	2	2013-08-19	34	2					nt	sd	sd	1	2013
2013-08-20	1	1		p	1	2013-08-19	34	2					nt	sd	sd	1	2013
2013-08-20	26	2		p	2	2013-08-19	34	2					nt	sd	sd	1	2013
2013-08-20	33	2		p	1	2013-08-13	33	2					nt	sd	sd	1	2013
2013-08-20	70	2		p	1	2013-08-18	34	2					nt	sd	sd	1	2013
2013-08-20	1	2		p	1	2013-08-20	34	2					nt	sd	sd	1	2013
2013-08-20	26	1		p	2	2013-08-18	34	2					nt	sd	sd	1	2013
2013-08-21	15	1		p	1	2013-08-20	34	2,3					nt	sd	sd	1	2013
2013-08-21	7	1		p	2	2013-08-20	34	2					nt	sd	sd	1	2013
2013-08-21	22	1		p	2	2013-08-20	34	2,4					nt	sd	sd	1	2013
2013-08-21	19	1		p	1	2013-08-19	34	2					nt	sd	sd	1	2013
2013-08-21	29	2		p	1	2013-08-19	34	2					nt	sd	sd	1	2013
2013-08-22	50	2		p	2	2013-08-16	33	2					nt	sd	sd	1	2013
2013-08-21	42	1		p	1	2013-08-20	34	2					nt	sd	sd	1	2013
2013-08-21	33	2		p	2	2013-08-20	34	2					nt	sd	sd	1	2013
2013-08-22	31	2		p	1	2013-08-20	34	2					nt	sd	sd	1	2013
2013-08-22	19	2		p	2	2013-08-21	34	2					nt	sd	sd	1	2013
2013-08-23	10	1		p	1	2013-08-21	34	2					nt	sd	sd	1	2013
2013-08-23	24	2		p	1	2013-08-22	34	2					nt	sd	sd	1	2013
2013-08-23	3	1		p	1	2013-08-19	34	2					nt	sd	sd	1	2013
2013-08-23	3	1		p	2	2013-08-22	34	2					nt	sd	sd	1	2013
2013-08-24	16	2		p	1	2013-08-20	34	2					nt	sd	sd	1	2013
2013-08-24	35	1		p	2	2013-08-19	34	2					nt	sd	sd	1	2013
2013-08-26	7	1		P	1	2013-08-24	34	2					nt	sd	sd	1	2013
2013-08-26	0.03	2		C	2	2013-08-22	34	2					nt	sd	sd	1	2013
2013-08-26	14	2		P	2	2013-08-18	34	2					nt	sd	sd	1	2013
2013-08-26	2	1		P	1	2013-08-25	35	2					nt	sd	sd	1	2013
2013-08-26	3	1		P	2	2013-08-24	34	2					nt	sd	sd	1	2013
2013-08-26	0.09	1		P	2	2013-08-25	35	2					nt	sd	sd	1	2013
2013-08-26	0.09	1		p	2	2013-08-25	34	2					nt	sd	sd	1	2013
2013-08-26	2	2		p	1	2013-08-25	35	2					nt	sd	sd	1	2013
2013-08-26	24	2		p	1	2013-08-25	35	2					nt	sd	sd	1	2013
2013-08-26	20	1		p	2	2013-08-24	34	2					nt	sd	sd	1	2013
2013-08-26	20	1		p	2	2013-08-25	35	2,3					nt	sd	sd	1	2013
2013-08-27	69	1		p	1	2013-08-25	35	2					nt	sd	sd	1	2013
2013-08-27	38	1		Catacaos	2	2013-08-25	35	2					nt	sd	sd	1	2013
2013-08-27	49	2		p	2	2013-08-25	35	2					nt	sd	sd	1	2013
2013-08-27	24	2		p	1	2013-08-25	35	2					nt	sd	sd	1	2013
2013-08-27	0.08	2		p	2	2013-08-26	35	2					nt	sd	sd	1	2013
2013-08-27	39	2		p	2	2013-08-25	35	2					nt	sd	sd	1	2013
2013-08-28	29	1		p	2	2013-08-25	35	2					nt	sd	sd	1	2013
2013-08-28	34	1		p	1	2013-08-27	35	2	neumonia				nt	r	sd	1	2013
2013-08-29	12	2		p	2	2013-08-26	35	2					nt	sd	sd	1	2013
2013-08-29	2	2		p	2	2013-08-20	34	2					nt	sd	sd	1	2013
2013-08-29	2	2		p	1	2013-08-28	35	2					nt	sd	sd	1	2013
2013-08-29	9	1		p	2	2013-08-28	25	2					tr	A_Flu	FPP	1	2013
2013-08-29	2	1		p	1	2013-08-28	35	2,4					nt	sd	sd	1	2013
2013-08-29	19	2		p	2	2013-08-27	35	2					tr	negativo	FPP	1	2013
2013-08-29	19	2		p	1	2013-08-28	35	2,4					nt	sd	sd	1	2013
2013-08-30	29	1		c	2	2013-08-20	34	2	neumonia				tr	negativo	IRP	1	2013
2013-08-30	4	2		p	1	2013-08-29	35	2					nt	sd	sd	1	2013
2013-08-30	31	2		p	1	2013-08-29	35	2,4					nt	sd	sd	1	2013
2013-08-30	10	1		p	1	2013-08-29	35	2					nt	sd	sd	1	2013
2013-08-30	1	1		p	2	2013-08-30	35	2,3					nt	sd	sd	1	2013
2013-08-30	31	1		c	2	2013-08-29	35	2					tr	negativo	cIRP	1	2013
2013-08-31	1	1		p	2	2013-08-30	35	2	neumonia				tr	negativo	IRP	1	2013
2013-08-31	31	1		huancabamba	2	2013-08-26	35	2					tr	A_Flu	FPP	1	2013
2013-08-31	26	2		p	2	2013-08-31	35	2,4					nt	sd	sd	1	2013
2013-08-26	48	2		p	2	2013-08-26	35	2					nt	sd	sd	1	2013
2013-09-01	33	2		p	2	2013-08-26	35	2	neumonia				tr	negativo	IRP	1	2013
2013-09-02	54	2		p	1	2013-09-01	36	2					tr	A_Flu	FPP	1	2013
2013-09-02	16	2		p	2	2013-09-01	36	2					tr	negativo	cIRP	1	2013
2013-09-02	6	2		Catacaos	2	2013-08-31	35	2,3,4					nt	sd	sd	1	2013
2013-09-03	7	1		p	2	2013-09-02	36	2					nt	sd	sd	1	2013
2013-09-03	55	1		p	2	2013-08-27	35	2					r	sd	sd	1	2013
2013-09-03	5	1		p	2	2013-08-31	35	2					nt	sd	sd	1	2013
2013-09-04	13	1		p	1	2013-09-03	36	2					nt	sd	sd	1	2013
2013-09-04	37	2		p	1	2013-09-02	36	2					tr	negativo	cIRP	1	2013
2013-09-04	9	2		p	2	2013-09-03	36	2					tr	negativo	FPP	1	2013
2013-09-04	0.92	1		p	2	2013-09-04	36	2					nt	sd	sd	1	2013
2013-09-05	50	1		p	2	2013-09-01	36	2					nt	sd	sd	1	2013
2013-09-05	21	1		p	1	2013-09-01	36	2,3					tr	A_Flu	FPP	1	2013
2013-09-05	59	1		p	1	2013-09-03	36	2					nt	sd	sd	1	2013
2013-09-05	60	2		san ignacio	2	2013-09-03	36	2					tr	A_Flu	FPP	1	2013
2013-09-05	2	2		p	2	2013-09-04	36	2,3					nt	sd	sd	1	2013
2013-09-05	10	2		p	2	2013-09-04	36	2					s	negativo	FPP	1	2013
2013-09-05	13	2		Catacaos	2	2013-09-03	36	2					nt	sd	sd	1	2013
2013-09-05	13	2		p	2	2013-09-03	36	2					tr	A_Flu	FPP	1	2013
2013-09-05	24	2		p	2	2013-09-05	36	2					s	A_Flu	FPP	1	2013
2013-09-05	25	2		p	2	2013-09-01	36	2,3					nt	sd	sd	1	2013
2013-09-05	2	1		p	2	2013-09-04	36	2					nt	sd	sd	1	2013
2013-09-05	16	1		p	2	2013-09-04	36	2	conjuntivitis				nt	sd	sd	1	2013
2013-09-05	26	2		p	1	2013-09-04	36	2					tr	A_Flu	sd	1	2013
2013-09-05	5	1		p	2	2013-09-03	36	2					nt	sd	sd	1	2013
2013-09-05	4	1		c	2	2013-09-02	36	2					nt	sd	sd	1	2013
2013-09-05	61	1		p	2	2013-09-01	36	2					r	sd	sd	1	2013
2013-09-05	55	1		p	1	2013-09-05	36	2					nt	sd	sd	1	2013
2013-09-06	55	1		p	1	2013-09-05	36	2					nt	sd	sd	1	2013
2013-09-07	4	2		p	2	2013-09-02	36	2					nt	sd	sd	1	2013
2013-09-07	6	1		p	1	2013-09-06	36	2					nt	sd	sd	1	2013
2013-09-07	36	1		p	2	2013-09-06	36	2					nt	sd	sd	1	2013
2013-09-07	20	2		p	2	2013-09-05	36	2					nt	sd	sd	1	2013
2013-09-07	41	2		p	2	2013-09-01	36	2					nt	sd	sd	1	2013
2013-09-07	0.04	2		p	2	2013-09-02	36	2,3					tr	negativo	FPP	1	2013
2013-09-07	19	2		c	2	2013-09-04	36	2					nt	sd	sd	1	2013
2013-09-09	9	1		p	2	2013-09-08	37	2					s	A_Flu	FPP	1	2013
2013-09-09	16	1		p	2	2013-09-05	36	2					nt	sd	sd	1	2013
2013-09-09	17	2		c	2	2013-09-06	36	2					tr	negativo	FPP	1	2013
2013-09-09	13	2		p	1	2013-09-09	37	2					nt	sd	sd	1	2013
2013-09-09	0.06	2		c	2	2013-09-07	37	2					nt	sd	sd	1	2013
2013-09-10	1	1		p	2	2013-09-03	36	2	otitis				nt	sd	sd	1	2013
2013-09-10	22	1		p	1	2013-09-03	36	2					nt	sd	sd	1	2013
2013-09-10	32	2		P	1	2013-09-09	37	2					nt	sd	sd	1	2013
2013-09-10	14	2		p	1	2013-09-09	37	2					tr	r	reciclertest	1	2013
2013-09-12	85	1		p	1	2013-09-03	36	2					nt	sd	sd	1	2013
2013-09-12	2	2		p	2	2013-09-11	37	2	varicela				nt	sd	sd	1	2013
2013-09-12	25	2		p	1	2013-09-09	37	2					s	negativo	FPP	1	2013
2013-09-12	5	1		p	1	2013-09-12	37	2					nt	sd	sd	1	2013
2013-09-12	2	1		p	1	2013-09-11	37	2					tr	A_Flu	FPP	1	2013
2013-09-12	23	2		p	1	2013-09-11	37	2					nt	A_Flu	nexo_epid	1	2013
2013-09-12	10	1		p	2	2013-09-10	37	2					nt	sd	sd	1	2013
2013-09-13	14	1		p	1	2013-09-12	37	2					tr	A_Flu	FPP	1	2013
2013-09-13	1	1		paita	2	2013-09-11	37	2					tr	negativo	cIRP	1	2013
2013-09-16	20	2		c	2	2013-09-15	38	2					nt	A_Flu	reciclertest	1	2013
2013-09-16	78	1		p	1	2013-09-08	37	2					nt	sd	sd	1	2013
2013-09-16	1	2		p	2	2013-09-11	37	2					nt	sd	sd	1	2013
2013-09-16	24	1		p	2	2013-09-15	38	2					tr	negativo	FPP	1	2013
2013-09-16	3	1		p	2	2013-09-11	37	2					s	B_Flu	FPP	1	2013
2013-09-17	12	2		c	2	2013-09-16	38	2					nt	sd	sd	1	2013
2013-09-17	26	2		p	2	2013-09-16	38	2					tr	A_Flu	cIRP	1	2013
2013-09-17	7	1		p	2	2013-09-15	38	2					nt	A_Flu	reciclertest	1	2013
2013-09-19	44	2		p	2	2013-09-18	38	2					tr	A_Flu	cIRP	1	2013
2013-09-19	8	2		p	2	2013-09-17	38	2					nt	sd	sd	1	2013
2013-09-19	5	2		p	2	2013-09-19	38	2					nt	sd	sd	1	2013
2013-09-19	3	1		p	2	2013-09-12	37	2					nt	sd	sd	1	2013
2013-09-19	38	1		p	1	2013-09-12	37	2					tr	negativo	FPP	1	2013
2013-09-19	0.11	2		p	1	2013-09-18	38	2,4					nt	sd	sd	1	2013
2013-09-19	36	1		c	2	2013-09-17	38	2					nt	sd	sd	1	2013
2013-09-19	40	1		p	2	2013-09-14	38	2					nt	sd	sd	1	2013
2013-09-19	20	2		p	1	2013-09-18	38	2					nt	sd	sd	1	2013
2013-09-19	10	2		p	1	2013-09-18	38	2					nt	sd	sd	1	2013
2013-09-19	6	1		p	1	2013-09-18	38	2					nt	sd	sd	1	2013
2013-09-19	8	2		p	1	2013-09-18	38	2,7	varicela				nt	sd	sd	1	2013
2013-09-19	10	1		p	2	2013-09-08	38	2					s	A_Flu	FPP	1	2013
2013-09-19	0.08	2		c	2	2013-09-16	38	2					nt	sd	sd	1	2013
2013-09-21	29	2		p	2	2013-09-19	38	2					s	A_Flu	FPP	1	2013
2013-09-15	18	1		c	2	2013-09-15	38	2					nt	sd	sd	1	2013
2013-09-15	69	1		p	1	2013-09-14	38	2					nt	sd	sd	1	2013
2013-09-15	6	1		p	2	2013-09-14	38	2					nt	sd	sd	1	2013
2013-09-15	1	1		p	2	2013-09-14	38	2					nt	sd	sd	1	2013
2013-09-15	0.08	2		p	1	2013-09-14	38	2					nt	sd	sd	1	2013
2013-09-15	15	2		c	2	2013-09-14	38	2					nt	sd	sd	1	2013
2013-09-16	24	2		sullana	2	2013-09-14	38	2					nt	sd	sd	1	2013
2013-09-18	20	1		P	2	2013-09-16	38	2					nt	sd	sd	1	2013
2013-09-18	23	2		p	1	2013-09-16	38	2					nt	sd	sd	1	2013
2013-09-23	3	1		p	2	2013-09-16	38	2					nt	sd	sd	1	2013
2013-09-23	3	2		p	1	2013-09-22	39	2					nt	sd	sd	1	2013
2013-09-23	18	2		Catacaos	2	2013-09-22	39	2					tr	A_Flu	FPP	1	2013
2013-09-24	49	2		p	1	2013-09-24	39	2					r	sd	sd	1	2013
2013-09-24	17	2		c	2	2013-09-22	39	2					nt	sd	sd	1	2013
2013-09-25	5	1		p	1	2013-09-22	39	2,7	avaricela,conjuntivitis				tr	negativo	cIRP	1	2013
2013-09-25	1	1		p	2	2013-09-20	38	2					tr	B_Flu	cIRP	1	2013
2013-09-25	29	2		p	2	2013-09-22	39	2					tr	B_Flu	FPP	1	2013
2013-09-25	3	2		c	2	2013-09-23	39	2					tr	A_Flu	cIRP	1	2013
2013-09-25	36	2		p	1	2013-09-21	38	2					nt	A_Flu	nexo_epid	1	2013
2013-09-25	5	1		p	1	2013-09-24	39	2					s	A_Flu	FPP	1	2013
2013-09-25	5	1		p	2	2013-09-25	39	2					s	B_Flu	FPP	1	2013
2013-09-25	7	2		p	1	2013-09-25	39	2,7	varicela				nt	sd	sd	1	2013
2013-09-25	39	2		p	2	2013-09-25	39	2					nt	sd	sd	1	2013
2013-09-25	16	2		c	2	2013-09-24	39	2					nt	sd	sd	1	2013
2013-09-25	42	2		p	2	2013-09-23	39	2					nt	sd	sd	1	2013
2013-09-25	5	1		p	1	2013-09-24	39	2					nt	sd	sd	1	2013
2013-09-25	2	2		c	2	2013-09-23	39	2					nt	sd	sd	1	2013
2013-09-25	0.11	1		c	2	2013-09-25	39	2,3					nt	sd	sd	1	2013
2013-09-26	17	1		p	2	2013-09-25	39	2					tr	negativo	FPP	1	2013
2013-09-27	4	1		p	1	2013-09-20	38	2					nt	sd	sd	1	2013
2013-09-27	0.04	1		c	2	2013-09-24	39	2					nt	sd	sd	1	2013
2013-09-27	60	2		la arena	2	2013-09-25	39	2	otitis				tr	negativo	cIRP	1	2013
2013-09-27	21	2		c	2	2013-09-26	39	2					s	negativo	FPP	1	2013
2013-09-27	26	2		p	2	2013-09-25	39	2					nt	sd	sd	1	2013
2013-09-27	21	2		P	1	2013-09-23	39	2					nt	sd	sd	1	2013
2013-09-27	54	2		p	2	2013-09-26	39	2					nt	sd	sd	1	2013
2013-09-28	60	1		p	1	2013-09-19	38	2	neumonia				nt	A_Flu	nexo_epid	1	2013
2013-09-28	33	2		p	1	2013-09-23	39	2	neumonia				tr	A_Flu	IRP	1	2013
2013-09-28	3	1		p	1	2013-09-26	39	2					nt	sd	sd	1	2013
2013-09-28	23	1		p	1	2013-09-27	39	2	neumonia				nt	sd	sd	1	2013
2013-09-29	0.06	1		p	1	2013-09-28	39	2					nt	sd	sd	1	2013
2013-09-29	3	2		p	1	2013-09-28	39	2					nt	sd	sd	1	2013
2013-09-30	54	2		p	1	2013-09-28	39	2					tr	A_Flu	FPP	1	2013
2013-09-30	44	1		p	2	2013-09-25	39	2					tr	A_Flu	cIRP	1	2013
2013-09-30	19	2		p	1	2013-09-28	39	2	conjuntivitis				nt	sd	sd	1	2013
2013-10-04	5	1		p	1	2013-10-03	40	2,3					nt	sd	sd	1	2013
2013-10-04	1	1		p	1	2013-10-02	40	2					tr	A_Flu	cIRP	1	2013
2013-10-01	33	2		c	2	2013-09-29	40	2					nt	sd	sd	1	2013
2013-10-01	1	2		p	2	2013-09-30	40	2					nt	sd	sd	1	2013
2013-10-02	50	1		p	2	2013-09-01	40	2,3					nt	sd	sd	1	2013
2013-10-02	54	2		p	2	2013-09-01	40	2					nt	sd	sd	1	2013
2013-10-05	6	2		p	2	2013-10-04	40	2					tr	negativo	cIRP	1	2013
2013-10-05	7	2		p	1	2013-10-04	40	2	neumonia				tr	A_Flu	IRP	1	2013
2013-10-05	57	1		p	2	2013-10-02	40	2					s	negativo	FPP	1	2013
2013-10-05	5	1		p	1	2013-10-05	40	2					s	A_Flu	FPP	1	2013
2013-10-05	60	1		p	2	2013-10-04	40	2					tr	negativo	FPP	1	2013
2013-10-05	4	1		p	2	2013-10-04	40	2					nt	sd	sd	1	2013
2013-10-05	5	2		p	1	2013-10-04	40	2					nt	sd	sd	1	2013
2013-10-06	7	2		p	2	2013-10-05	40	2					nt	sd	sd	1	2013
2013-10-06	8	2		p	1	2013-10-05	40	2					nt	sd	sd	1	2013
2013-10-06	1	1		c	2	2013-10-05	40	2					nt	sd	sd	1	2013
2013-10-06	8	2		p	1	2013-10-05	40	2					nt	sd	sd	1	2013
2013-10-06	21	2		p	2	2013-10-04	40	2					nt	sd	sd	1	2013
2013-10-09	3	1		p	2	2013-10-07	41	2,3					tr	negativo	cIRP	1	2013
2013-10-09	25	2		p	2	2013-10-07	41	2,4					nt	sd	sd	1	2013
2013-10-09	28	1		p	2	2013-10-06	41	2					nt	sd	sd	1	2013
2013-10-09	10	1		c	2	2013-10-06	41	2					nt	A_Flu	reciclertest	1	2013
2013-10-11	46	2		p	2	2013-10-07	41	2,9	ulceras orales				tr	negativo	FPP	1	2013
2013-10-11	8	2		p	1	2013-10-10	41	2					nt	sd	sd	1	2013
2013-10-11	2	1		p	1	2013-10-06	41	2,9	ulceras orales				nt	sd	sd	1	2013
2013-10-11	5	2		c	2	2013-10-08	41	2					tr	negativo	IRP	1	2013
2013-10-11	8	1		p	2	2013-10-11	41	2					tr	A_Flu	FPP	1	2013
2013-10-11	23	1		p	1	2013-10-08	41	2					nt	sd	sd	1	2013
2013-10-11	3	1		p	1	2013-10-09	41	2					nt	sd	sd	1	2013
2013-10-14	0.1	1		c	2	2013-10-12	41	2					tr	negativo	cIRP	1	2013
2013-10-14	2	1		p	1	2013-10-14	42	2					tr	negativo	cIRP	1	2013
2013-10-14	63	1		p	1	2013-10-13	42	2					nt	sd	sd	1	2013
2013-10-15	24	1		p	2	2013-10-06	41	2					nt	sd	sd	1	2013
2013-10-15	25	1		p	2	2013-10-12	41	2,7	varicela				nt	sd	sd	1	2013
2013-10-16	36	2		c	2	2013-10-12	42	2					nt	sd	sd	1	2013
2013-10-16	79	1		p	1	2013-10-12	42	2					s	negativo	FPP	1	2013
2013-10-16	25	2		p	1	2013-10-15	42	2					nt	sd	sd	1	2013
2013-10-16	26	1		p	2	2013-10-12	42	2					r	sd	sd	1	2013
2013-10-16	44	2		c	2	2013-10-13	42	2,4					nt	sd	sd	1	2013
2013-10-16	13	2		c	2	2013-10-12	42	2					nt	sd	sd	1	2013
2013-10-16	5	2		p	2	2013-10-11	41	2					nt	sd	sd	1	2013
2013-10-17	35	1		p	2	2013-10-15	42	2	neumonia				tr	negativo	IRP	1	2013
2013-10-17	0.08	1		p	1	2013-10-14	42	2,3					tr	negativo	cIRP	1	2013
2013-10-17	1	2		p	1	2013-10-16	42	2					nt	sd	sd	1	2013
2013-10-18	28	1		paita	2	2013-10-17	42	2					tr	A_Flu	cIRP	1	2013
2013-10-18	2	2		c	2	2013-10-14	42	2					tr	negativo	cIRP	1	2013
2013-10-19	30	1		p	1	2013-10-17	42	2					nt	sd	sd	1	2013
2013-10-19	1	2		p	1	2013-10-15	42	2,3					nt	sd	sd	1	2013
2013-10-19	21	1		p	1	2013-10-16	42	2					nt	sd	sd	1	2013
2013-10-20	0.04	2		P	2	2013-10-19	42	2					nt	sd	sd	1	2013
2013-10-23	28	1		P	1	2013-10-22	43	2					r	sd	sd	1	2013
2013-10-23	2	1		p	1	2013-10-22	43	2					tr	A_Flu	cIRP	1	2013
2013-10-19	3	1		p	1	2013-10-18	42	2					nt	sd	sd	1	2013
2013-10-19	80	1		p	2	2013-10-18	42	2					nt	sd	sd	1	2013
2013-10-21	5	1		p	1	2013-10-20	43	2					nt	sd	sd	1	2013
2013-10-24	4	1		p	2	2013-10-23	43	2					nt	sd	sd	1	2013
2013-10-24	12	2		p	2	2013-10-23	43	2					nt	sd	sd	1	2013
2013-10-24	20	1		p	2	2013-10-23	43	2					nt	sd	sd	1	2013
2013-10-24	1	1		p	2	2013-10-22	43	2	otitis				nt	sd	sd	1	2013
2013-10-24	31	2		p	2	2013-10-23	43	2					nt	sd	sd	1	2013
2013-10-26	2	1		p	1	2013-10-25	43	2					nt	sd	sd	1	2013
2013-10-26	15	1		p	2	2013-10-25	43	2					nt	sd	sd	1	2013
2013-10-27	55	2		p	1	2013-10-26	43	2					nt	sd	sd	1	2013
2013-10-27	12	2		p	2	2013-10-25	43	2,7	varicela				nt	sd	sd	1	2013
2013-10-27	5	1		p	1	2013-10-26	43	2					nt	sd	sd	1	2013
2013-10-27	0.08	2		p	2	2013-10-26	43	2					nt	sd	sd	1	2013
2013-10-27	0.05	2		c	2	2013-10-27	44	2					nt	sd	sd	1	2013
2013-10-27	2	1		p	2	2013-10-26	43	2					nt	sd	sd	1	2013
2013-10-28	4	2		p	2	2013-10-25	43	2	neumonia				tr	negativo	IRP	1	2013
2013-10-29	6	2		p	2	2013-10-25	43	2					nt	sd	sd	1	2013
2013-10-30	20	2		p	1	2013-10-27	44	2,4					nt	sd	sd	1	2013
2013-10-30	3	2		p	1	2013-10-26	43	2					nt	sd	sd	1	2013
2013-11-04	8	2		p	1	2013-11-01	44	2					nt	sd	sd	1	2013
2013-11-04	13	2		p	2	2013-10-24	43	2					nt	sd	sd	1	2013
2013-11-04	7	1		p	2	2013-11-03	45	2					nt	sd	sd	1	2013
2013-11-04	5	1		c	2	2013-11-03	45	2					nt	sd	sd	1	2013
2013-11-04	22	1		p	2	2013-10-24	44	2					nt	sd	sd	1	2013
2013-11-04	0.07	1		c	2	2013-11-02	44	2					tr	A_Flu	cIRP	1	2013
2013-11-04	3	1		p	1	2013-11-02	44	2					tr	B_Flu	FPP	1	2013
2013-11-05	57	2		c	2	2013-11-04	45	2					s	negativo	FPP	1	2013
2013-11-05	5	2		p	2	2013-11-02	44	2					tr	negativo	FPP	1	2013
2013-11-05	0.05	1		p	2	2013-11-04	45	2					nt	sd	sd	1	2013
2013-11-05	24	2		p	2	2013-11-01	44	2,4	conjuntivitis				tr	negativo	cIRP	1	2013
2013-11-05	53	2		p	1	2013-11-04	45	2					s	negativo	FPP	1	2013
2013-11-05	55	2		p	2	2013-11-04	45	2					s	negativo	FPP	1	2013
2013-11-05	1	2		p	1	2013-11-02	44	2					nt	sd	sd	1	2013
2013-11-05	26	2		p	1	2013-11-04	45	2					nt	sd	sd	1	2013
2013-11-06	43	1		p	1	2013-11-02	44	2					s	A_Flu	FPP	1	2013
2013-11-06	0.06	1		c	2	2013-11-02	44	2	neumonia				tr	negativo	IRP	1	2013
2013-11-06	24	1		p	2	2013-11-04	45	2					tr	A_Flu	FPP	1	2013
2013-11-07	1	2		p	1	2013-11-07	45	2	otitis				tr	negativo	cIRP	1	2013
2013-11-07	0.05	2		p	2	2013-10-24	43	2,4					nt	sd	sd	1	2013
2013-11-08	4	1		p	1	2013-11-04	45	2					tr	B_Flu	FPP	1	2013
2013-11-08	1	1		p	1	2013-11-07	45	2,4					s	negativo	FPP	1	2013
2013-11-08	2	2		p	1	2013-11-07	45	2	neumonia				tr	negativo	IRP	1	2013
2013-11-08	38	2		p	2	2013-11-07	45	2					nt	sd	sd	1	2013
2013-11-08	32	2		p	2	2013-11-04	45	2,4					nt	sd	sd	1	2013
2013-11-08	13	1		p	2	2013-11-01	44	2					nt	sd	sd	1	2013
2013-11-08	0.1	1		c	2	2013-11-07	45	2					tr	negativo	cIRP	1	2013
2013-11-09	8	1		p	2	2013-11-09	45	2					tr	B_Flu	no colabora	1	2013
2013-11-09	29	2		p	2	2013-11-06	45	2					s	negativo	FPP	1	2013
2013-11-09	0.01	2		c	2	2013-11-08	45	2					nt	sd	sd	1	2013
2013-11-09	3	1		p	2	2013-11-08	45	2					s	negativo	FPP	1	2013
2013-11-09	5	2		p	1	2013-11-06	45	2					s	B_Flu	FPP	1	2013
2013-11-09	22	1		p	2	2013-11-06	45	2					nt	sd	sd	1	2013
2013-11-09	41	2		p	2	2013-11-06	45	2,4					nt	sd	sd	1	2013
2013-11-09	4	1		p	2	2013-11-07	45	2,7	varicela				nt	sd	sd	1	2013
2013-11-09	27	1		p	1	2013-11-06	45	2					s	A_Flu	FPP	1	2013
2013-11-10	26	1		p	2	2013-11-10	46	2					nt	sd	sd	1	2013
2013-11-12	62	2		p	2	2013-11-09	45	2					nt	sd	sd	1	2013
2013-11-13	3	2		p	1	2013-11-09	45	2,7	varicela				nt	sd	sd	1	2013
2013-11-13	13	2		p	2	2013-11-12	46	2					nt	sd	sd	1	2013
2013-11-13	26	2		p	1	2013-11-12	46	2					tr	negativo	FPP	1	2013
2013-11-11	23	1		p	2	2013-11-10	46	2,4					nt	sd	sd	1	2013
2013-11-12	4	2		p	1	2013-11-11	46	2					s	negativo	FPP	1	2013
2013-11-14	1	2		p	1	2013-11-13	46	2,4					tr	negativo	no colabora	1	2013
2013-11-14	33	2		p	2	2013-11-12	46	2					nt	sd	sd	1	2013
2013-10-31	40	2		p	2	2013-10-19	44	2					nt	sd	sd	1	2013
2013-10-31	23	1		p	1	2013-10-28	44	2					nt	sd	sd	1	2013
2013-10-31	10	1		p	2	2013-10-30	44	2					nt	sd	sd	1	2013
2013-11-01	1	1		p	1	2013-10-31	44	2					nt	sd	sd	1	2013
2013-11-01	6	1		p	2	2013-10-30	44	2					nt	sd	sd	1	2013
2013-11-01	32	1		p	1	2013-10-31	44	2					nt	sd	sd	1	2013
2013-11-01	24	2		p	1	2013-10-31	44	2					nt	sd	sd	1	2013
2013-11-01	6	1		p	2	2013-10-30	44	2					nt	sd	sd	1	2013
2013-11-01	1	2		p	1	2013-10-31	44	2					nt	sd	sd	1	2013
2013-11-01	0.06	1		p	1	2013-10-31	44	2					nt	sd	sd	1	2013
2013-11-01	1	2		p	1	2013-11-01	44	2					nt	sd	sd	1	2013
2013-11-01	4	2		c	2	2013-10-31	44	2					nt	sd	sd	1	2013
2013-11-01	4	1		p	1	2013-10-31	44	2					nt	sd	sd	1	2013
2013-11-02	19	1		p	1	2013-11-01	44	2					nt	sd	sd	1	2013
2013-11-02	24	2		p	1	2013-11-01	44	2					nt	sd	sd	1	2013
2013-11-02	3	1		c	2	2013-11-01	44	2					nt	sd	sd	1	2013
2013-11-02	25	1		p	1	2013-10-31	44	2					nt	sd	sd	1	2013
2013-11-03	8	2		p	2	2013-11-01	44	2					nt	sd	sd	1	2013
2013-11-03	32	1		p	1	2013-11-02	44	2					nt	sd	sd	1	2013
2013-11-03	4	1		p	2	2013-11-01	44	2					nt	sd	sd	1	2013
2013-11-03	53	1		p	2	2013-11-02	44	2					nt	sd	sd	1	2013
2013-11-14	14	1		p	1	2013-11-10	46	2					nt	sd	sd	1	2013
2013-11-14	22	2		c	2	2013-11-13	46	2					nt	sd	sd	1	2013
2013-11-14	24	1		p	2	2013-11-10	46	2					nt	sd	sd	1	2013
2013-11-14	23	1		c	2	2013-11-11	46	2					nt	sd	sd	1	2013
2013-11-14	18	1		c	2	2013-11-14	46	2					nt	sd	sd	1	2013
2013-11-16	17	2		p	1	2013-11-15	46	2					s	A_Flu	FPP	1	2013
2013-11-16	5	1		p	1	2013-11-16	46	2					s	negativo	FPP	1	2013
2013-11-19	28	2		p	2	2013-11-16	46	2					nt	sd	sd	1	2013
2013-11-19	1	2		p	2	2013-11-17	47	2					tr	negativo	IRP	1	2013
2013-11-19	6	1		c	2	2013-11-18	47	2,9	piodermitis				nt	sd	sd	1	2013
2013-11-20	1	2		p	1	2013-11-19	47	2,7	maculopapular				nt	sd	sd	1	2013
2013-11-20	24	2		c	2	2013-11-19	47	2					tr	A_Flu	FPP	1	2013
2013-11-20	0.09	2		p	2	2013-11-19	47	2,3					tr	negativo	cIRP	1	2013
2013-11-21	5	1		c	2	2013-11-12	46	2,9	piodermitis				nt	sd	sd	1	2013
2013-11-20	15	1		p	2	2013-11-18	47	2,7	herpes labial				nt	sd	sd	1	2013
2013-11-20	42	2		c	2	2013-11-20	47	2	laringitis				nt	sd	sd	1	2013
2013-11-21	23	1		p	2	2013-11-20	47	2					s	A_Flu	FPP	1	2013
2013-11-20	9	1		p	2	2013-11-20	47	2					nt	sd	sd	1	2013
2013-11-21	50	2		p	2	2013-11-19	47	2					nt	sd	sd	1	2013
2013-11-21	5	1		p	2	2013-11-18	47	2,9	ulceras orales				nt	sd	sd	1	2013
2013-11-21	2	2		p	1	2013-11-17	47	2					nt	sd	sd	1	2013
2013-11-21	2	2		p	2	2013-11-20	47	2,9	piodermitis				nt	sd	sd	1	2013
2013-11-21	28	2		morropon	2	2013-11-20	47	2					nt	sd	sd	1	2013
2013-11-21	38	2		p	2	2013-11-17	47	2					nt	sd	sd	1	2013
2013-11-24	7	1		p	2	2013-11-23	47	2					nt	sd	sd	1	2013
2013-11-23	51	1		p	1	2013-11-23	47	2	neumonia				s	negativo	FPP	1	2013
2013-11-24	8	1		p	2	2013-11-21	47	2					tr	B_Flu	FPP	1	2013
2013-11-24	0.09	2		p	2	2013-11-19	47	2					tr	negativo	cIRP	1	2013
2013-11-25	38	2		p	2	2013-11-24	48	2					tr	negativo	cIRP	1	2013
2013-11-24	5	2		p	2	2013-11-22	47	2					tr	B_Flu	FPP	1	2013
2013-11-27	0.03	2		p	1	2013-11-24	48	2					nt	sd	sd	1	2013
2013-11-27	7	2		p	1	2013-11-26	48	2					s	negativo	FPP	1	2013
2013-11-28	5	1		p	1	2013-11-27	48	2	otitis				nt	sd	sd	1	2013
2013-11-28	5	1		p	1	2013-11-27	48	2	varicela				nt	sd	sd	1	2013
2013-11-17	7	1		c	2	2013-04-15	46	2					nt	sd	sd	1	2013
2013-11-17	60	1		p	1	2013-11-16	46	2					nt	sd	sd	1	2013
2013-11-17	58	2		c	2	2013-11-16	46	2					nt	sd	sd	1	2013
2013-11-18	3	1		p	1	2013-11-17	46	2					nt	sd	sd	1	2013
2013-11-28	12	2		p	1	2013-11-22	47	2,9	ulceras orales				nt	sd	sd	1	2013
2013-11-28	14	1		p	2	2013-11-25	48	2					nt	sd	sd	1	2013
2013-11-28	37	1		c	2	2013-11-23	47	2	neumonia				nt	sd	sd	1	2013
2013-11-28	37	2		p	2	2013-11-27	48	2					nt	sd	sd	1	2013
2013-11-29	14	1		p	1	2013-11-28	48	2					tr	B_Flu	FPP	1	2013
2013-11-29	2	2		p	1	2013-11-29	48	2					tr	B_Flu	cIRP	1	2013
2013-11-29	0.07	1		p	2	2013-11-23	47	2					tr	negativo	cIRP	1	2013
2013-12-02	1	1		p	2	2013-12-01	49	2					tr	A_Flu	reciclertest	1	2013
2013-12-02	25	2		p	1	2013-12-01	49	2					nt	sd	sd	1	2013
2013-12-02	9	2		c	2	2013-11-29	48	2					nt	B_Flu	nexo_epid	1	2013
2013-12-02	11	2		c	2	2013-12-01	49	2					s	B_Flu	FPP	1	2013
2013-12-03	52	2		p	1	2013-12-02	49	2					nt	sd	sd	1	2013
2013-12-03	39	2		p	2	2013-12-01	49	2					tr	B_Flu	reciclertest	1	2013
2013-12-03	1	2		c	2	2013-11-30	48	2					nt	sd	sd	1	2013
2013-12-03	34	1		c	2	2013-11-29	48	2					nt	sd	sd	1	2013
2013-12-03	29	2		p	1	2013-12-02	49	2,3,4					tr	negativo	FPP	1	2013
2013-12-03	4	1		p	1	2013-12-03	49	2,7	urticaria				nt	sd	sd	1	2013
2013-12-04	37	2		p	1	2013-12-03	49	2					nt	sd	sd	1	2013
2013-12-04	3	1		p	2	2013-12-03	49	2					nt	sd	sd	1	2013
2013-12-05	0.08	1		c	2	2013-12-03	49	2,3					nt	sd	sd	1	2013
2013-12-05	0.07	2		c	2	2013-12-04	49	2					nt	sd	sd	1	2013
2013-12-05	0.09	2		p	2	2013-12-05	49	2					nt	sd	sd	1	2013
2013-12-05	43	1		p	1	2013-12-02	49	2					tr	A_Flu	reciclertest	1	2013
2013-12-05	7	2		p	2	2013-12-05	49	2					s	B_Flu	FPP	1	2013
2013-12-05	11	1		p	2	2013-12-01	49	2					nt	B_Flu	nexo_epid	1	2013
2013-12-06	28	1		c	2	2013-12-04	49	2					nt	sd	sd	1	2013
2013-12-06	13	1		p	1	2013-12-02	49	2					tr	A_Flu	FPP	1	2013
2013-12-06	20	2		p	1	2013-12-05	49	2					nt	sd	sd	1	2013
2013-12-01	25	2		p	1	2013-12-02	49	2					nt	sd	sd	1	2013
2013-12-06	16	1		p	1	2013-12-03	49	2					nt	sd	sd	1	2013
2013-12-07	23	2		tambogrande	2	2013-12-01	49	2					nt	sd	sd	1	2013
2013-12-07	13	1		p	2	2013-12-05	49	2,3	apendicitis				nt	sd	sd	1	2013
2013-12-07	18	2		p	1	2013-12-06	49	2					nt	sd	sd	1	2013
2013-12-08	43	2		Catacaos	2	2013-12-07	49	2					s	B_Flu	FPP	1	2013
2013-12-08	34	2		p	2	2013-12-08	50	2					s	negativo	FPP	1	2013
2013-12-08	7	2		p	2	2013-12-08	50	2					nt	sd	sd	1	2013
2013-12-09	6	1		p	2	2013-12-08	50	2					s	negativo	FPP	1	2013
2013-12-09	36	2		p	2	2013-12-01	48	2,9	ulceras orales				nt	sd	sd	1	2013
2013-12-13	59	2		p	1	2013-12-06	47	2					tr	negativo	cIRP	1	2013
2013-12-13	16	2		p	1	2013-12-06	47	2					nt	sd	sd	1	2013
2013-12-13	6	1		c	2	2013-12-11	50	2					tr	B_Flu	FPP	1	2013
2013-12-13	0.11	2		p	2	2013-12-10	50	2					tr	A_Flu	cIRP	1	2013
2013-12-13	30	1		p	1	2013-12-10	50	2					s	B_Flu	FPP	1	2013
2013-12-13	26	2		p	2	2013-12-07	47	2					nt	sd	sd	1	2013
2013-12-13	56	2		c	2	2013-12-12	50	2,4					nt	sd	sd	1	2013
2013-12-13	33	2		p	1	2013-12-06	47	2					nt	sd	sd	1	2013
2013-12-13	2	2		p	1	2013-12-09	50	2,9	piodermitis				nt	sd	sd	1	2013
2013-12-14	17	1		p	2	2013-12-11	50	2,7,9	maculopapular				nt	sd	sd	1	2013
2013-12-14	31	2		p	2	2013-12-11	50	2					s	negativo	FPP	1	2013
2013-12-14	2	2		p	2	2013-12-14	50	2					nt	sd	sd	1	2013
2013-12-14	55	2		p	2	2013-12-11	50	2					nt	sd	sd	1	2013
2013-12-16	3	2		c	2	2013-12-13	50	2					tr	negativo	cIRP	1	2013
2013-12-17	35	1		p	2	2013-12-16	51	2					nt	sd	sd	1	2013
2013-12-17	32	1		p	1	2013-12-17	51	2					nt	sd	sd	1	2013
2013-12-17	0.07	2		p	2	2013-12-17	51	2					nt	sd	sd	1	2013
2013-12-19	4	1		c	2	2013-12-18	51	2					tr	B_Flu	cIRP	1	2013
2013-12-14	6	2		c	2	2013-12-16	51	2					tr	B_Flu	cIRP	1	2013
2013-12-18	30	2		p	1	2013-12-15	51	2					nt	sd	sd	1	2013
2013-12-18	14	2		c	2	2013-12-14	50	2,3	apendicitis				nt	sd	sd	1	2013
2013-12-18	6	1		p	2	2013-12-15	51	2					nt	sd	sd	1	2013
2013-12-17	15	2		p	1	2013-12-16	51	2					nt	sd	sd	1	2013
2013-12-17	16	2		p	1	2013-12-16	51	2					nt	sd	sd	1	2013
2013-12-18	1	2		p	1	2013-12-17	51	2					nt	sd	sd	1	2013
2013-12-18	42	2		p	1	2013-12-17	51	2					nt	sd	sd	1	2013
2013-12-21	36	2		p	1	2013-12-20	51	2					nt	sd	sd	1	2013
2013-12-22	19	1		p	1	2013-12-21	51	2					nt	sd	sd	1	2013
2013-12-22	40	2		p	1	2013-12-21	51	2					nt	sd	sd	1	2013
2013-12-22	7	2		p	2	2013-12-21	52	2					nt	sd	sd	1	2013
2013-12-23	3	1		p	2	2013-12-22	52	2					nt	sd	sd	1	2013
2013-12-23	1	1		p	1	2013-12-22	52	2					nt	sd	sd	1	2013
2013-12-24	1	2		p	1	2013-12-23	52	2					nt	sd	sd	1	2013
2013-12-24	48	2		p	1	2013-12-23	52	2					nt	sd	sd	1	2013
2013-12-24	29	2		p	1	2013-12-23	52	2					nt	sd	sd	1	2013
2013-12-24	18	1		p	1	2013-12-23	52	2					nt	sd	sd	1	2013
2013-12-24	27	2		c	2	2013-12-23	52	2					nt	sd	sd	1	2013
2013-12-24	46	1		c	2	2013-12-23	52	2					nt	sd	sd	1	2013
2013-12-25	4	2		p	1	2013-12-24	52	2					nt	sd	sd	1	2013
2013-12-25	74	2		sechura	2	2013-12-23	52	2					nt	sd	sd	1	2013
2013-12-26	56	2		p	2	2013-12-23	52	2					nt	sd	sd	1	2013
2013-12-27	1	2		p	1	2013-12-26	52	2					nt	sd	sd	1	2013
2013-12-27	27	1		p	1	2013-12-26	52	2					nt	sd	sd	1	2013
2013-12-28	3	1		p	2	2013-12-27	52	2					nt	sd	sd	1	2013
2013-12-28	0.11	1		p	1	2013-12-27	52	2					nt	sd	sd	1	2013
2013-12-28	21	1		morropon	2	2013-12-27	52	2					nt	sd	sd	1	2013
2013-12-28	0.09	1		p	1	2013-12-27	52	2					nt	sd	sd	1	2013
2013-12-28	0.05	1		p	1	2013-12-27	52	2					nt	sd	sd	1	2013
2013-12-28	29	2		p	1	2013-12-27	52	2					nt	sd	sd	1	2013
2013-12-28	0.09	1		p	1	2013-12-27	52	2					nt	sd	sd	1	2013
2013-12-30	56	2		c	2	2013-12-29	1	2					nt	sd	sd	1	2013
2013-12-30	38	1		c	2	2013-12-29	1	2					nt	sd	sd	1	2013
2013-12-30	13	2		p	2	2013-12-29	1	2					nt	negativo	nexo_epid	1	2013
2013-12-31	65	2		c	2	2013-12-30	1	2					nt	sd	sd	1	2013
2013-12-31	1	2		p	1	2013-12-30	1	2					tr	B_Flu	irpc0427	1	2013
2014-01-01	2	2		p	1	2013-12-31	1	2					nt	sd	sd	1	2013
2014-01-01	0.05	1		p	2	2013-12-29	1	2	neumonia	sob			tr	negativo	irp0427	1	2013
2014-01-02	1	1		p	2	2013-12-30	1	2					nt	sd	sd	1	2013
2014-01-02	56	1		p	2	2013-12-29	1	2	neumonia				tr	negativo	IRP	1	2013
2014-01-02	15	1		p	1	2013-12-26	52	2					nt	sd	sd	1	2013
2014-01-02	0.1	1		p	1	2013-12-31	1	2					nt	sd	sd	1	2013
2014-01-02	63	1		c	2	2014-01-01	1	2,3		acuosa			nt	sd	sd	1	2014
2014-01-03	41	1		p	1	2014-01-02	1	2					nt	sd	sd	1	2014
2014-01-04	1	1		p	2	2014-01-02	1	2,3		acuosa			nt	sd	sd	1	2014
2014-01-04	75	1		c	2	2013-12-31	1	2					nt	sd	sd	1	2013
2014-01-04	52	2		c	2	2014-01-02	1	2					tr	B_Flu	irpc0428	1	2014
2014-01-06	12	1		c	2	2014-01-05	2	2		sd_coqueluchoide			nt	sd	sd	1	2014
2014-01-06	3	2		p	1	2014-01-05	2	2					nt	sd	sd	1	2014
2014-01-07	70	2		p	1	2014-01-06	2	2					nt	sd	sd	1	2014
2014-01-07	2	1		p	1	2014-01-07	2	2					nt	sd	sd	1	2014
2014-01-07	20	2		colombia	2	2014-01-07	2	2					nt	sd	sd	1	2014
2014-01-07	7	1		p	1	2014-01-06	2	2					nt	sd	sd	1	2014
2014-01-08	30	2		c	2	2014-01-07	2	2					nt	sd	sd	1	2014
2014-01-08	0.11	2		c	2	2014-01-07	2	2					nt	sd	sd	1	2014
2014-01-08	61	1		p	2	2014-01-07	2	2					nt	sd	sd	1	2014
2014-01-08	2	2		c	2	2014-01-05	2	2		soba			nt	sd	sd	1	2014
2014-01-09	2	1		p	2	2014-01-07	2	2					nt	sd	sd	1	2014
2014-01-09	15	1		p	2	2014-01-08	2	2					nt	sd	sd	1	2014
2014-01-10	0.08	1		p	1	2014-01-09	2	2		neumonia			tr	A_Flu	irp0430	1	2014
2014-01-10	2	1		p	1	2014-01-09	2	2					tr	B_Flu	irpc0429	1	2014
2014-12-10	30	2		p	1	2014-01-09	2	2					tr	negativo	fpp02009	1	2014
2014-01-10	19	2		p	2	2014-01-09	2	2					s	A_Flu	fpp02008	1	2014
2014-01-13	3	2		p	2	2014-01-11	2	2		bronquitis			tr	negativo	irpc0430	1	2014
2014-01-13	0.06	2		p	1	2014-01-12	3	2					nt	sd	sd	1	2014
2014-01-13	1	2		p	1	2014-01-11	2	2					nt	sd	sd	1	2014
2014-01-13	20	1		p	2	2014-01-12	2	2					tr	A_Flu	fpp02010	1	2014
2014-01-14	2	1		p	1	2014-01-13	3	2		bronquitis			nt	sd	sd	1	2014
2014-01-14	4	2		p	1	2014-01-10	2	2		otitis			nt	sd	sd	1	2014
2014-01-14	41	1		p	2	2014-01-12	3	2					s	negativo	FPP02011	1	2014
2014-01-14	62	2		p	2	2014-01-13	3	2,4					nt	sd	sd	1	2014
2014-01-14	40	2		p	1	2014-01-09	2	2					nt	sd	sd	1	2014
2014-01-14	21	1		c	2	2014-01-11	2	2					nt	sd	sd	1	2014
2014-01-14	18	2		p	2	2014-01-13	3	2					nt	sd	sd	1	2014
2014-01-18	4	2		chulucanas	2	2014-01-16	3	2					nt	sd	sd	1	2014
2014-01-21	4	1		c	2	2014-01-18	3	2					tr	negativo	cIRP0431	1	2014
2014-01-21	7	1		p	2	2014-01-20	4	2					s	B_Flu	FPP02012	1	2014
2014-01-21	0.09	1		P	2	2014-01-20	4	2					tr	negativo	FPP02013	1	2014
2014-01-21	3	2		P	1	2014-01-16	3	2					tr	B_Flu	reciclertest	1	2014
2014-01-21	2	1		P	2	2014-01-19	4	2	ulceras orales				nt	sd	sd	1	2014
2014-01-21	3	1		c	2	2014-01-18	3	2					nt	sd	sd	1	2014
2014-01-27	2	2		p	2	2014-01-23	5	2					nt	sd	sd	1	2014
2014-01-27	6	1		p	2	2014-01-24	5	2					nt	sd	sd	1	2014
2014-01-27	23	2		p	2	2014-01-26	5	2					nt	sd	sd	1	2014
2014-01-27	0.05	2		tambogrande	2	2014-01-26	5	2		neumonia			tr	negativo	IRP0432	1	2014
2014-01-27	0.1	2		c	2	2014-01-24	5	2					tr	negativo	FPP02014	1	2014
2014-01-27	1	1		trujillo	2	2014-01-26	5	2,4					nt	sd	sd	1	2014
2014-01-27	7	1		p	1	2014-01-24	5	2,3					nt	sd	sd	1	2014
2014-01-27	33	1		p	1	2014-01-27	5	2		neumonia			tr	negativo	IRP0433	1	2014
2014-01-15	15	2		p	1	2014-01-14	3	2					nt	sd	sd	1	2014
2014-01-16	0.11	1		p	2	2014-01-15	3	2					nt	sd	sd	1	2014
2014-01-16	21	1		p	1	2014-01-15	3	2					nt	sd	sd	1	2014
2014-01-16	26	1		c	2	2014-01-15	3	2					nt	sd	sd	1	2014
2014-01-18	1	2		p	2	2014-01-16	3	2					nt	sd	sd	1	2014
2014-01-18	2	2		p	2	2014-01-16	3	2,7	varicela				nt	sd	sd	1	2014
2014-01-18	13	2		p	2	2014-01-17	3	2					nt	sd	sd	1	2014
2014-01-18	2	1		p	1	2014-01-17	3	2		crup			nt	sd	sd	1	2014
2014-01-19	49	1		p	1	2014-01-18	3	2					nt	sd	sd	1	2014
2014-01-19	53	1		c	2	2014-01-18	3	2					nt	sd	sd	1	2014
2014-01-19	14	2		p	1	2014-01-18	3	2					nt	sd	sd	1	2014
2014-01-19	6	2		p	2	2014-01-19	4	2					nt	sd	sd	1	2014
2014-01-19	36	1		p	1	2014-01-18	3	2					nt	sd	sd	1	2014
2014-01-20	21	1		p	2	2014-01-19	4	2					nt	sd	sd	1	2014
2014-01-20	7	1		p	2	2014-01-19	4	2					nt	sd	sd	1	2014
2014-01-21	57	1		p	2	2014-01-20	4	2					nt	sd	sd	1	2014
2014-01-23	4	2		p	1	2014-01-22	4	2,4					nt	sd	sd	1	2014
2014-01-23	14	2		p	1	2014-01-22	4	2		soba			nt	sd	sd	1	2014
2014-01-23	0.07	2		c	2	2014-01-22	4	2					nt	sd	sd	1	2014
2014-01-24	12	2		p	1	2014-01-23	4	2					nt	sd	sd	1	2014
2014-01-24	15	2		p	1	2014-01-23	4	2					nt	sd	sd	1	2014
2014-01-24	3	1		c	2	2014-01-23	4	2					nt	sd	sd	1	2014
2014-01-24	19	2		p	2	2014-01-23	4	2					nt	sd	sd	1	2014
2014-01-25	1	2		p	2	2014-01-24	5	2,3					nt	sd	sd	1	2014
2014-01-25	27	2		p	2	2014-01-25	5	2					nt	sd	sd	1	2014
2014-01-26	0.09	1		p	2	2014-01-25	5	2					nt	sd	sd	1	2014
2014-01-26	34	2		p	1	2014-01-25	5	2					nt	sd	sd	1	2014
2014-01-26	3	1		c	2	2014-01-25	5	2					nt	sd	sd	1	2014
2014-01-26	1	1		c	2	2014-01-25	5	2					nt	sd	sd	1	2014
2014-01-26	2	2		p	2	2014-01-25	5	2					nt	sd	sd	1	2014
2014-01-26	4	2		lima	2	2014-01-25	5	2					nt	sd	sd	1	2014
2014-01-26	19	2		p	2	2014-01-25	5	2					nt	sd	sd	1	2014
2014-01-26	66	1		p	1	2014-01-25	5	2					nt	sd	sd	1	2014
2014-01-27	40	2		p	2	2014-01-26	5	2					nt	sd	sd	1	2014
2014-01-27	27	2		p	2	2014-01-26	5	2					nt	sd	sd	1	2014
2014-01-27	8	2		p	1	2014-01-26	5	2					nt	sd	sd	1	2014
2014-01-27	23	2		p	2	2014-01-26	5	2					nt	sd	sd	1	2014
2014-01-27	60	2		c	2	2014-01-26	5	2					nt	sd	sd	1	2014
2014-01-27	1	1		p	2	2014-01-26	5	2					nt	sd	sd	1	2014
2014-01-28	1	2		p	1	2014-01-18	3	2,3					nt	sd	sd	1	2014
2014-01-28	2	2		p	2	2014-01-26	5	2,3	ulceras orales				tr	negativo	IRPc0432	1	2014
2014-01-28	34	2		P	1	2014-01-27	5	2	neumonia				tr	negativo	IRP0434	1	2014
2014-01-28	38	1		p	2	2014-01-27	5	2					tr	negativo	IRPC0433	1	2014
2014-01-28	16	1		c	2	2014-01-28	5	2,3	neumonia				tr	negativo	IRP0435	1	2014
2014-01-29	22	2		p	1	2014-01-28	5	2					nt	sd	sd	1	2014
2014-01-29	1	2		p	1	2014-01-27	5	2,7	papular				nt	sd	sd	1	2014
2014-01-31	67	1		p	2	2014-01-28	5	2					nt	sd	sd	1	2014
2014-01-31	6	2		p	2	2014-01-28	5	2					nt	sd	sd	1	2014
2014-01-31	7	2		p	2	2014-01-30	5	2					nt	sd	sd	1	2014
2014-01-31	9	2		c	2	2014-01-29	5	2					nt	sd	sd	1	2014
2014-01-31	35	2		p	2	2014-01-30	5	2					nt	sd	sd	1	2014
2014-01-31	0.11	2		p	1	2014-01-30	5	2					nt	sd	sd	1	2014
2014-01-31	20	1		Catacaos	2	2014-01-28	5	2					tr	A_Flu	IRPc0435	1	2014
2014-01-31	35	2		p	2	2014-01-30	5	2					nt	sd	sd	1	2014
2014-02-01	1	2		p	2	2014-01-28	5	2					nt	sd	sd	1	2014
2014-02-01	6	2		p	2	2014-01-26	5	2					nt	sd	sd	1	2014
2014-02-01	4	1		p	2	2014-01-31	5	2					nt	sd	sd	1	2014
2014-02-01	2	1		c	2	2014-02-25	5	2	ulceras orales				nt	sd	sd	1	2014
2014-02-02	53	2		p	1	2014-01-31	5	2					nt	sd	sd	1	2014
2014-02-03	0.1	1		p	1	2014-02-02	6	2,3					nt	sd	sd	1	2014
2014-02-03	17	2		p	2	2014-02-02	6	2,4					nt	sd	sd	1	2014
2014-02-03	3	1		p	2	2014-02-02	6	2	neumonia				tr	negativo	IRP0435	1	2014
2014-02-03	62	2		p	1	2014-02-01	5	2,3					nt	sd	sd	1	2014
2014-02-04	8	1		p	1	2014-02-03	6	2					nt	sd	sd	1	2014
2014-02-04	3	2		c	2	2014-02-03	6	2,4					nt	sd	sd	1	2014
2014-02-04	4	2		p	2	2014-02-01	5	2					tr	negativo	IRPc0435	1	2014
2014-02-06	0.07	2		p	2	2014-02-05	6	2					nt	sd	sd	1	2014
2014-02-06	2	1		p	2	2014-02-03	6	2	ulceras orales				nt	sd	sd	1	2014
2014-02-07	2	2		p	2	2014-02-03	6	2		soba			s	negativo	FPP02017	1	2014
2014-02-07	3	2		p	1	2013-02-05	6	2					nt	sd	sd	1	2014
2014-02-08	0.07	1		p	2	2014-02-06	6	2					tr	negativo	FPP02019	1	2014
2014-02-08	17	1		p	1	2014-02-06	6	2					s	B_Flu	FPP02018	1	2014
2014-02-08	18	2		P	1	2014-02-06	6	2					tr	B_Flu	FPP02020	1	2014
2014-02-08	4	1		c	2	2014-02-07	6	2					nt	sd	sd	1	2014
2014-02-08	0.08	2		p	1	2014-02-08	6	2					nt	B_Flu	nexo_epid	1	2014
2014-02-10	0.09	1		tambogrande	2	2014-02-01	5	2,3					nt	sd	sd	1	2014
2014-02-10	2	1		p	2	2014-02-09	6	2,3					nt	sd	sd	1	2014
2014-02-10	6	1		p	2	2014-02-08	6	2					tr	negativo	FPP02021	1	2014
2014-02-10	16	1		p	1	2014-02-08	6	2					nt	sd	sd	1	2014
2014-02-10	28	2		p	2	2014-02-04	5	1,2					nt	sd	sd	1	2014
2014-02-10	5	1		p	1	2014-02-08	6	2					s	negativo	fpp02023	1	2014
2014-02-11	1	1		p	2	2014-02-11	7	2					nt	sd	sd	1	2014
2014-02-12	17	2		p	2	2014-02-11	7	2	neumonia				tr	negativo	irp0439	1	2014
2014-02-11	1	1		c	2	2014-02-10	7	2,3					nt	sd	sd	1	2014
2014-02-11	22	1		p	1	2014-02-11	7	2,4					nt	sd	sd	1	2014
2014-02-12	3	1		c	2	2014-02-10	7	2					tr	B_Flu	fpp02025	1	2014
2014-02-13	1	2		p	1	2014-02-10	7	2					nt	sd	sd	1	2014
2014-02-13	15	1		p	2	2014-02-10	7	2	conjuntivitis				tr	negativo	irpc0439	1	2014
2014-02-13	0.05	2		p	2	2014-02-10	7	2					nt	sd	sd	1	2014
2014-02-15	49	1		c	2	2014-02-12	7	2					nt	sd	sd	1	2014
2014-02-15	62	1		c	2	2014-02-10	7	2		epoc/asma			tr	negativo	irpc0440	1	2014
2014-02-15	23	1		p	1	2014-02-12	7	2					nt	sd	sd	1	2014
2014-02-25	0.04	2		p	2	2014-02-20	8	2					tr	negativo	fpp02026	1	2014
2014-02-22	13	2		p	2	2014-02-21	8	2					s	negativo	fpp02028	1	2014
2014-02-16	50	1		p	1	2014-02-15	7	2					nt	sd	sd	1	2014
2014-02-16	61	1		c	2	2014-02-14	7	2					nt	sd	sd	1	2014
2014-02-16	80	1		p	2	2014-02-14	7	2					nt	sd	sd	1	2014
2014-02-16	9	1		p	1	2014-02-15	7	2					nt	sd	sd	1	2014
2014-02-16	1	1		c	2	2014-02-14	7	2					nt	sd	sd	1	2014
2014-02-20	12	2		p	2	2014-02-19	8	2	otitis				nt	sd	sd	1	2014
2014-02-20	24	2		p	1	2014-02-19	8	2					nt	sd	sd	1	2014
2014-02-21	55	2		p	2	2014-02-19	8	2,3	parotiditis				nt	sd	sd	1	2014
2014-02-23	26	1		p	2	2014-02-22	8	2					nt	sd	sd	1	2014
2014-02-23	0.08	2		p	2	2014-02-23	9	2					nt	sd	sd	1	2014
2014-02-23	0.1	1		p	1	2014-02-22	8	2					tr	negativo	irpc0441	1	2014
2014-02-24	21	2		p	1	2014-02-20	8	2					nt	sd	sd	1	2014
2014-02-24	14	1		p	2	2014-02-20	8	2					nt	sd	sd	1	2014
2014-02-25	3	1		c	2	2014-02-24	9	2,4	ulceras orales				tr	negativo	fpp02030	1	2014
2014-02-26	16	1		p	1	2014-02-26	9	2					tr	negativo	fpp02032	1	2014
2014-02-26	0.11	2		c	2	2014-02-24	9	2					tr	B_Flu	fpp02031	1	2014
2014-02-26	0.05	2		p	2	2014-02-22	8	2,3	neumonia	disenterica			tr	negativo	irp0442	1	2014
2014-02-26	0.07	2		p	1	2014-02-24	9	2					tr	negativo	irpc0442	1	2014
2014-04-26	16	2		p	2	2014-02-25	9	2,3					nt	sd	sd	1	2014
2014-02-27	1	1		p	1	2014-02-26	9	2,3					tr	negativo	irpco443	1	2014
2014-03-01	4	1		p	2	2014-03-01	9	2,3	obstruccion intestinal				nt	sd	sd	1	2014
2014-03-03	4	2		p	2	2014-03-01	9	2,3					s	A_Flu	fpp02033	1	2014
2014-03-03	24	2		c	2	2014-03-01	9	2					tr	B_Flu	fpp02034	1	2014
2014-03-03	0.06	1		p	1	2014-03-02	10	2					nt	sd	sd	1	2014
2014-03-03	5	2		c	2	2014-03-02	10	2					tr	negativo	irpc0444	1	2014
2014-03-03	3	2		c	2	2014-03-02	10	2					nt	sd	sd	1	2014
2014-03-03	3	1		p	2	2014-03-02	10	2					tr	negativo	irpc0445	1	2014
2014-03-03	8	1		p	2	2014-03-02	10	2					nt	sd	sd	1	2014
2014-03-04	29	1		c	2	2014-03-03	10	2					s	B_Flu	fpp02035	1	2014
2014-03-04	18	2		p	2	2014-03-04	10	2					tr	negativo	fpp02037	1	2014
2014-03-05	75	1		p	1	2014-03-04	10	2					nt	sd	sd	1	2014
2014-03-04	31	1		p	1	2014-03-03	10	2					nt	sd	sd	1	2014
2014-03-05	42	2		P	1	2014-03-04	10	2					nt	sd	sd	1	2014
2014-03-08	18	2		P	2	2014-03-07	10	2					nt	sd	sd	1	2014
2014-03-08	16	2		P	1	2014-03-07	10	2					nt	sd	sd	1	2014
2014-03-10	2	1		p	2	2014-03-08	10	2					tr	negativo	irpc0446	1	2014
2014-03-10	1	1		p	1	2014-03-08	10	2					tr	negativo	irpc0447	1	2014
2014-03-10	27	2		p	1	2014-03-09	11	2					s	negativo	fpp02040	1	2014
2014-03-05	10	2		p	1	2014-03-04	10	2					tr	negativo	fpp02038	1	2014
2014-03-06	55	2		p	1	2014-03-03	10	2					s	negativo	fpp02039	1	2014
2014-05-11	24	2		p	2	2014-03-10	11	2					nt	sd	sd	1	2014
2014-03-11	6	2		p	1	2014-03-09	11	2					tr	negativo	fpp02041	1	2014
2014-03-12	56	2		p	2	2014-03-11	11	2					tr	negativo	fpp02043	1	2014
2014-03-13	20	1		p	2	2014-03-09	11	2	epixtaxis nasal				nt	sd	sd	1	2014
2014-03-13	17	2		p	1	2014-03-12	11	2					nt	sd	sd	1	2014
2014-03-09	19	2		p	2	2014-03-08	10	2					nt	sd	sd	1	2014
2014-03-13	10	2		p	1	2014-03-12	11	2					tr	negativo	fpp02014	1	2014
2014-03-14	3	1		c	2	2014-03-11	11	2					nt	sd	sd	1	2014
2014-03-14	20	1		p	1	2014-03-10	11	2	ulceras orales				nt	sd	sd	1	2014
2014-03-15	85	2		p	1	2014-03-12	11	2,4					nt	sd	sd	1	2014
2014-03-15	28	1		p	1	2014-03-12	11	2					s	negativo	fpp02046	1	2014
2014-03-15	48	2		p	2	2014-03-12	11	2					nt	sd	sd	1	2014
2014-03-17	4	1		p	2	2014-03-15	11	2					tr	negativo	irpc0448	1	2014
2014-03-17	15	2		p	2	2014-03-14	11	2					tr	B_Flu	fpp02047	1	2014
2014-03-17	1	1		p	1	2014-03-16	12	1,2,7					nt	sd	sd	1	2014
2014-03-18	18	1		p	2	2014-03-16	12	2					nt	sd	sd	1	2014
2014-03-18	6	1		p	1	2014-03-15	11	2,3	ulceras orales				nt	sd	sd	1	2014
2014-03-18	26	2		p	1	2014-03-17	12	2					tr	negativo	fpp02049	1	2014
2014-03-18	1	2		c	2	2014-03-17	12	2					s	negativo	fpp02048	1	2014
2014-03-18	23	1		p	2	2014-03-15	11	2					nt	sd	sd	1	2014
2014-03-19	36	1		p	2	2014-03-18	12	2					nt	sd	sd	1	2014
2014-03-19	0.08	1		p	2	2014-03-18	12	2,3					nt	sd	sd	1	2014
2014-03-20	1	1		c	2	2014-03-19	12	2	neumonia				s	negativo	fpp02050	1	2014
2014-03-20	5	1		p	2	2014-03-16	12	2					nt	sd	sd	1	2014
2014-03-20	13	2		p	2	2014-03-19	12	2,3					tr	B_Flu	FPP02052	1	2014
2014-03-21	3	1		P	1	2014-03-19	12	2					nt	sd	sd	1	2014
2014-03-21	19	2		p	1	2014-03-19	12	2					nt	sd	sd	1	2014
2014-03-21	5	2		p	1	2014-03-20	12	2					nt	sd	sd	1	2014
2014-02-21	1	1		p	2	2014-03-20	12	2					tr	negativo	irpc0449	1	2014
2014-03-22	0.08	2		p	1	2014-03-22	12	2					tr	negativo	irpc0450	1	2014
2014-03-23	1	2		p	2	2014-03-22	12	2,3					nt	sd	sd	1	2014
2014-03-23	1	2		c	2	2014-03-23	13	2					nt	sd	sd	1	2014
2014-03-23	8	1		p	1	2014-02-22	12	2					tr	negativo	fpp02055	1	2014
2014-03-24	53	2		p	1	2014-03-23	13	2	neumonia				nt	sd	sd	1	2014
2014-03-25	10	1		p	1	2014-03-24	13	2					tr	negativo	fpp02056	1	2014
2014-03-27	11	2		p	2	2014-03-26	13	2					s	sd	sd	1	2014
2014-03-27	8	2		p	1	2014-03-24	13	2					tr	negativo	fpp02059	1	2014
2014-03-28	2	1		p	1	2014-03-28	13	2					nt	sd	sd	1	2014
2014-03-28	30	1		p	2	2014-03-24	13	2					nt	sd	sd	1	2014
2014-03-27	15	1		p	2	2014-03-25	13	2					nt	sd	sd	1	2014
2014-03-28	61	1		c	2	2014-03-27	13	2,8	conjuntivitis				nt	sd	sd	1	2014
2014-03-30	0.06	1		p	2	2014-03-29	13	2					tr	negativo	irpc0451	1	2014
2014-03-30	0.05	1		p	2	2014-03-29	13	2					nt	sd	sd	1	2014
2014-03-30	3	1		p	2	2014-03-29	13	2					nt	sd	sd	1	2014
2014-03-30	6	1		p	2	2014-03-29	13	2					nt	sd	sd	1	2014
2014-03-30	5	2		p	1	2014-03-29	13	2					nt	sd	sd	1	2014
2014-03-31	2	2		p	1	2014-03-30	14	2					nt	sd	sd	1	2014
2014-04-01	22	2		p	1	2014-03-31	14	2					tr	negativo	fpp02061	1	2014
2014-04-01	32	2		p	2	2014-03-31	11	2,3					nt	sd	sd	1	2014
2014-04-01	18	2		p	2	2014-04-01	14	2					s	negativo	fpp02062	1	2014
2014-04-02	9	2		p	2	2014-03-31	14	2	ulceras orales				tr	negativo	fpp02065	1	2014
2014-04-04	9	2		p	2	2014-04-03	14	2					tr	B_Flu	fpp02066	1	2014
2014-04-04	2	2		p	1	2014-04-02	14	2					s	negativo	fpp02067	1	2014
2014-04-04	10	2		p	1	2014-04-03	14	1,2					nt	sd	sd	1	2014
2014-04-05	86	2		p	1	2014-04-04	14	2,4					nt	sd	sd	1	2014
2014-04-05	52	2		p	1	2014-04-01	14	2					nt	sd	sd	1	2014
2014-04-06	77	2		c	2	2014-04-05	14	2					nt	sd	sd	1	2014
2014-04-06	6	2		p	2	2014-04-06	15	2,5		convulsion			nt	sd	sd	1	2014
2014-04-06	71	1		p	2	2014-04-05	14	2					nt	sd	sd	1	2014
2014-04-06	3	1		p	2	2014-04-05	14	2					nt	sd	sd	1	2014
2014-04-06	0.08	1		p	2	2014-04-05	14	2					nt	sd	sd	1	2014
2014-04-08	36	1		p	2	2014-04-07	15	2					nt	sd	sd	1	2014
2014-04-09	18	1		p	1	2014-04-05	14	2					tr	negativo	irpc0432	1	2014
2014-04-09	1	1		p	1	2014-04-08	15	2					tr	negativo	irpc0453	1	2014
2014-04-09	0.06	2		p	2	2014-04-01	14	2	conjuntivitis				nt	sd	sd	1	2014
2014-04-09	5	2		c	2	2014-04-07	15	2					s	B_Flu	fpp02069	1	2014
2014-04-10	3	1		p	2	2014-04-08	15	2					s	negativo	fpp02070	1	2014
2014-04-10	0.07	2		p	1	2014-04-10	15	2					nt	sd	sd	1	2014
2014-04-11	17	2		p	2	2014-04-10	15	2,4					nt	sd	sd	1	2014
2014-04-11	23	2		p	2	2014-04-10	15	2,3					nt	sd	sd	1	2014
2014-04-12	43	2		p	2	2014-04-11	15	2					nt	sd	sd	1	2014
2014-04-12	1	2		p	1	2014-04-11	15	2					nt	sd	sd	1	2014
2014-04-12	0.11	1		p	1	2014-04-11	15	2					nt	sd	sd	1	2014
2014-04-12	6	1		p	1	2014-04-11	15	2					nt	sd	sd	1	2014
2014-04-12	3	1		p	2	2014-04-11	15	2					nt	sd	sd	1	2014
2014-04-12	27	1		p	2	2014-04-11	15	2					nt	sd	sd	1	2014
2014-04-13	16	2		c	2	2014-04-11	15	2	neumonia	gestante			tr	Flu A/B	irp0456	1	2014
2014-04-13	3	2		c	2	2014-04-13	16	2					tr	negativo	irpc0454	1	2014
2014-04-14	3	1		p	1	2014-04-12	15	2		asma			tr	Flu A/B	irpc0455	1	2014
2014-04-14	44	2		p	1	2014-04-13	16	2					nt	sd	sd	1	2014
2014-04-15	2	1		p	2	2014-04-14	16	2					nt	sd	sd	1	2014
2014-04-15	3	2		p	2	2014-04-14	16	2					tr	negativo	fpp02075	1	2014
2014-04-16	11	2		c	2	2014-04-08	15	2					nt	sd	sd	1	2014
2014-09-16	0.05	1		c	2	2014-04-07	15	2					nt	sd	sd	1	2014
2014-04-16	0.1	2		p	1	2014-04-15	16	2					nt	sd	sd	1	2014
2014-04-19	31	2		p	1	2014-04-18	16	2					tr	negativo	irp0456	1	2014
2014-04-16	0.01	1		p	1	2014-04-15	16	2					nt	sd	sd	1	2014
2014-04-17	0.01	2		p	2	2014-04-16	16	2					nt	sd	sd	1	2014
2014-04-17	1	2		tambogrande	2	2014-04-16	16	2					nt	sd	sd	1	2014
2014-04-17	63	1		p	1	2014-04-16	16	2					nt	sd	sd	1	2014
2014-04-17	3	2		c	2	2014-04-16	16	2					nt	sd	sd	1	2014
2014-04-18	1	2		p	2	2014-04-16	16	2					nt	sd	sd	1	2014
2014-04-18	6	1		p	2	2014-04-16	16	2	neumonia				nt	sd	sd	1	2014
2014-04-18	0.08	2		p	1	2014-04-17	16	2					nt	sd	sd	1	2014
2014-04-18	29	2		p	2	2014-04-16	16	2					nt	sd	sd	1	2014
2014-04-18	1	2		c	2	2014-04-17	16	2					nt	sd	sd	1	2014
2014-04-18	51	2		p	1	2014-04-16	16	2					nt	sd	sd	1	2014
2014-04-18	5	1		p	2	2014-04-17	16	2,5	convulsion febril				nt	sd	sd	1	2014
2014-04-19	2	2		p	1	2014-04-17	16	2					nt	sd	sd	1	2014
2014-04-19	5	1		p	1	2014-04-17	16	2					nt	sd	sd	1	2014
2014-04-19	22	2		p	2	2014-04-17	16	2					nt	sd	sd	1	2014
2014-04-19	11	1		p	2	2014-04-17	16	2					nt	sd	sd	1	2014
2014-04-19	10	1		p	1	2014-04-17	16	2					nt	B_Flu	nexo_epid	1	2014
2014-04-19	19	1		p	1	2014-04-18	16	2					nt	B_Flu	nexo_epid	1	2014
2014-04-19	15	2		p	1	2014-04-19	16	2					nt	B_Flu	nexo_epid	1	2014
2014-04-19	51	2		p	1	2014-04-18	16	2					nt	sd	sd	1	2014
2014-04-19	1	1		p	2	2014-04-18	16	2					nt	sd	sd	1	2014
2014-04-19	3	2		p	2	2014-04-18	16	2					nt	sd	sd	1	2014
2014-04-21	28	1		p	1	2014-04-20	17	2					tr	B_Flu	fpp02077	1	2014
2014-04-21	8	1		p	2	2014-04-20	17	2					s	B_Flu	fpp02076	1	2014
2014-04-21	10	1		p	1	2014-04-21	17	2					tr	B_Flu	fpp02078	1	2014
2014-04-21	10	2		p	1	2014-04-21	17	2					nt	B_Flu	nexo_epid	1	2014
2014-04-22	74	2		p	2	2014-04-16	16	2					nt	sd	sd	1	2014
2014-04-22	2	1		p	1	2014-04-19	16	2					nt	sd	sd	1	2014
2014-04-22	37	2		p	1	2014-04-21	17	2					nt	B_Flu	nexo_epid	1	2014
2014-04-22	8	1		p	1	2014-04-21	17	2					nt	B_Flu	nexo_epid	1	2014
2014-04-22	23	2		p	1	2014-04-22	17	2					nt	B_Flu	nexo_epid	1	2014
2014-04-22	3	1		p	1	2014-04-21	17	2					nt	sd	sd	1	2014
2014-04-22	0.1	1		p	2	2014-04-21	17	2					tr	negativo	fpp02079	1	2014
2014-04-22	7	1		p	1	2014-04-21	17	2					s	A_Flu	fpp0281	1	2014
2014-04-23	27	2		p	1	2014-04-22	17	2					nt	B_Flu	nexo_epid	1	2014
2014-04-23	23	2		p	1	2014-04-22	17	2					nt	B_Flu	nexo_epid	1	2014
2014-04-23	27	2		p	2	2014-04-22	17	2					nt	B_Flu	nexo_epid	1	2014
2014-04-23	38	2		p	2	2014-04-20	17	2					nt	B_Flu	nexo_epid	1	2014
2014-04-23	0.1	2		p	2	2014-04-19	16	2	otitis				tr	negativo	irpc0458	1	2014
2014-04-23	46	2		c	2	2014-04-21	17	2					nt	B_Flu	nexo_epid	1	2014
2014-04-24	13	2		p	2	2014-04-19	16	2	ulceras orales				nt	sd	sd	1	2014
2014-04-24	2	1		p	1	2014-04-23	17	2					tr	negativo	irpc0459	1	2014
2014-04-25	7	2		c	2	2014-04-22	17	2					nt	sd	sd	1	2014
2014-04-25	6	1		p	1	2014-04-22	17	2,8	ulceras orales				nt	sd	sd	1	2014
2014-04-25	22	2		p	2	2014-04-24	17	2					s	A_Flu	fpp02087	1	2014
2014-04-25	7	2		p	1	2014-04-22	17	1,2,7					r	sd	sd	1	2014
2014-04-28	0.07	2		p	2	2014-04-26	17	2,3					tr	negativo	irpc0462	1	2014
2014-04-28	3	1		p	2	2014-04-21	17	2					tr	negativo	irpc0460	1	2014
2014-04-28	1	1		p	2	2014-04-26	17	2					tr	negativo	irpc0461	1	2014
2014-04-30	16	2		p	2	2014-04-26	17	2					tr	negativo	fpp02088	1	2014
2014-04-30	0.09	1		c	2	2014-04-26	17	2	neumonia				tr	A_Flu	irp0463	1	2014
2014-05-02	0.08	1		p	2	2014-05-01	18	2					tr	negativo	irpc0463	1	2014
2014-05-02	1	1		p	1	2014-05-01	17	2,3					nt	sd	sd	1	2014
2014-05-02	2	1		p	2	2014-04-28	18	2					tr	negativo	fpp02089	1	2014
2014-05-02	0.09	1		p	1	2014-05-02	18	2,3					nt	sd	sd	1	2014
2014-05-02	4	1		p	2	2014-04-28	18	2					nt	sd	sd	1	2014
2014-05-02	7	2		p	2	2014-05-01	18	2					s	negativo	fpp02093	1	2014
2014-05-02	39	1		p	2	2014-05-28	18	2	neumonia				tr	negativo	irp0464	1	2014
2014-05-02	20	1		la union	2	2014-04-28	18	2					tr	negativo	fpp02089	1	2014
2014-05-03	26	2		p	2	2014-05-02	18	2	neumonia				tr	negativo	irp0465	1	2014
2014-05-03	26	2		p	2	2014-05-02	18	2	neumonia				f	negativo	fpp02093	1	2014
2014-05-03	25	1		p	2	2014-05-02	18	2	neumonia				tr	negativo	irp0466	1	2014
2014-05-03	4	1		c	2	2014-04-30	18	2					tr	negativo	fpp02092	1	2014
2014-05-03	19	2		p	2	2014-05-02	18	2,4	ulceras orales				tr	negativo	fpp02091	1	2014
2014-05-03	59	1		c	2	2014-04-30	18	2					tr	negativo	irpc0464	1	2014
2014-05-04	5	1		p	2	2014-05-03	18	2	crup				nt	sd	sd	1	2014
2014-05-05	6	1		p	2	2014-05-03	18	2	ulceras orales				nt	sd	sd	1	2014
2014-05-05	2	2		p	1	2014-05-03	18	2					nt	sd	sd	1	2014
2014-05-06	11	1		p	2	2014-05-05	19	2,3					nt	sd	sd	1	2014
2014-05-06	5	1		p	2	2014-05-01	18	2					nt	sd	sd	1	2014
2014-05-06	42	2		p	1	2014-05-06	18	2,4					tr	negativo	irpc0465	1	2014
2014-05-06	2	2		p	2	2014-05-06	19	2,4					nt	sd	sd	1	2014
2014-05-07	4	1		p	1	2014-05-04	19	2					nt	sd	sd	1	2014
2014-05-07	3	1		p	1	2014-05-06	19	2					tr	negativo	irpc0468	1	2014
2014-05-08	0.08	1		c	2	2014-05-07	19	2					tr	negativo	irpc0471	1	2014
2014-05-08	14	1		p	1	2014-05-07	19	2					tr	negativo	irpc0466	1	2014
2014-05-08	1	1		p	1	2014-05-06	19	2					tr	negativo	irpc0469	1	2014
2014-05-08	0.11	2		p	1	2014-05-07	19	2,3					nt	sd	sd	1	2014
2014-05-09	1	1		lima	2	2014-05-08	19	2					tr	negativo	irpc0472	1	2014
2014-05-10	3	1		p	1	2014-05-06	19	2					nt	sd	sd	1	2014
2014-05-14	10	2		p	1	2014-05-11	20	2					nt	sd	sd	1	2014
2014-05-14	3	1		c	2	2014-05-12	20	2					tr	negativo	irpc0473	1	2014
2014-05-14	1	2		c	2	2014-05-13	20	2					tr	negativo	irpc0474	1	2014
2014-05-19	5	2		p	1	2014-05-11	20	2					tr	negativo	fpp02101	1	2014
2014-05-15	5	1		p	1	2014-05-11	20	2					s	negativo	fpp02104	1	2014
2014-05-16	5	2		p	1	2014-05-16	20	2					tr	negativo	fpp02105	1	2014
2014-05-17	26	2		p	2	2014-05-16	20	2,4					nt	sd	sd	1	2014
2014-05-16	39	1		p	1	2014-05-14	20	2					tr	B_Flu	fpp2017	1	2014
2014-05-18	0.05	1		p	1	2014-05-17	20	2					tr	negativo	irpc0477	1	2014
2014-05-18	2	1		c	2	2014-05-16	20	2					tr	negativo	irpc0476	1	2014
2014-05-18	22	1		p	2	2014-05-17	20	2					tr	B_Flu	fpp02113	1	2014
2014-05-18	5	1		p	1	2014-05-18	21	2					nt	sd	sd	1	2014
2014-05-20	1	1		p	1	2014-05-17	20	2					tr	B_Flu	irpc0478	1	2014
2014-05-20	14	1		p	2	2014-05-17	20	1,2					r	sd	sd	1	2014
[truncated: 14,232 more rows]

## Sheet: SHEET 2
Year		ILI	weeks 10 of 2018 to 26 of 2019 (seasonal) and weeks 10 of 2020 to 26 of 2021 (pandemic)		week 47 of 2019 to week 12 of 2020	week 13 of 2020 to 52 2021
2012	.	4
	.	32
	.	26
	.	8
	.	14
	.	17
	.	17
	.	26
	.	20
	.	14
	.	20
	.	22
	.	17									weeks 13 to 23 of 2020
	.	19
	.	15
	.	22
	.	4
	.	11
2013	.	35
	.	13
	.	30
	.	12
	.	33
	.	13
	.	13
	.	34
	.	36
	.	42
	.	51
	.	43
	.	24
	.	45
	.	24
	.	20
	.	22
	.	17
	.	12
	.	10
	.	19
	.	14
	.	17
	.	23
	.	11
	.	23
	.	25
	.	25
	.	29
	.	39
	.	50
	.	35
	.	42
	.	33
	.	31
	.	37
	.	18
	.	32
	.	31
	.	18
	.	15
	.	19
	.	20
	.	33
	.	26
	.	20
	.	27
	.	13
	.	24
	.	14
	.	14
	.	25
2014	.	5
	.	22
	.	22
	.	14
	.	47
	.	18
	.	16
	.	10
	.	10
	.	17
	.	17
	.	16
	.	14
	.	15
	.	18
	.	32
	.	26
	.	23
	.	18
	.	22
	.	32
	.	27
	.	28
	.	40
	.	36
	.	14
	.	25
	.	40
	.	43
	.	20
	.	10
	.	27
	.	23
	.	24
	.	35
	.	28
	.	34
	.	26
	.	29
	.	24
	.	31
	.	18
	.	22
	.	18
	.	22
	.	10
	.	22
	.	11
	.	19
	.	10
	.	22
	.	17
2015	.	13
	.	20
	.	7
	.	14
	.	9
	.	9
	.	8
	.	12
	.	9
	.	12
	.	11
	.	16
	.	46
	.	18
	.	20
	.	14
	.	27
	.	35
	.	27
	.	15
	.	27
	.	26
	.	17
	.	25
	.	29
	.	24
	.	18
	.	27
	.	11
	.	10
	.	14
	.	12
	.	13
	.	10
	.	12
	.	14
	.	13
	.	12
	.	19
	.	7
	.	13
	.	17
	.	13
	.	19
	.	13
	.	4
	.	18
	.	17
	.	15
	.	19
	.	17
	.	30
2016	.	18
	.	13
	.	22
	.	37
	.	27
	.	24
	.	30
	.	11
	.	50
	.	90
	.	118
	.	147
	.	109
	.	140
	.	68
	.	63
	.	44
	.	33
	.	15
	.	11
	.	23
	.	39
	.	15
	.	14
	.	20
	.	18
	.	25
	.	20
	.	20
	.	39
	.	18
	.	6
	.	10
	.	32
	.	21
	.	22
	.	24
	.	17
	.	32
	.	20
	.	28
	.	22
	.	11
	.	20
	.	42
	.	42
	.	51
	.	64
	.	57
	.	73
	.	75
	.	47
2017	.	48
	.	45
	.	34
	.	34
	.	20
	.	51
	.	51
	.	51
	.	29
	.	48
	.	40
	.	61
	.	54
	.	35
	.	55
	.	36
	.	17
	.	32
	.	47
	.	32
	.	20
	.	56
	.	49
	.	46
	.	39
	.	26
	.	17
	.	16
	.	35
	.	39
	.	25
	.	28
	.	37
	.	48
	.	29
	.	30
	.	38
	.	58
	.	56
	.	39
	.	55
	.	39
	.	67
	.	50
	.	41
	.	38
	.	41
	.	20
	.	26
	.	41
	.	51
	.	55
2018	.	55
	.	32
	.	44
	.	30
	.	26
	.	16
	.	23
	.	39												(*) Periodo estacional (Semana 10 del año 2018 a la semana 26 del año 2019, 68 Semanas) (**)Periodo de pandemia COVID-19 (semana 10 del año 2020 a la semana 26 del año 2021, 68 semanas) (***) GUR=Genitourinario; IND=Indifferentiated; ABD=Abdominal; ERU=Eruptivo. (****)Bisagras de Tukey
	.	48
	.	60
	.	55	5
	.	41	5
	.	22	5
	.	78	5
	.	90	5
	.	103	5
	.	108	5
	.	108	5
	.	126	5
	.	94	5
	.	91	5
	.	99	5
	.	94	5
	.	40	5
	.	70	5
	.	47	5
	.	54	5
	.	41	5
	.	63	5
	.	26	5
	.	42	5
	.	25	5
	.	25	5
	.	27	5
	.	13	5
	.	34	5
	.	43	5
	.	32	5
	.	21	5
	.	43	5
	.	40	5
	.	39	5
	.	42	5
	.	39	5
	.	62	5
	.	8	5
	.	25	5
	.	32	5
	.	42	5
	.	35	5
	.	34	5
	.	38	5
2019	.	49	5	140
	.	46	5	140
	.	54	5	140
	.	76	5	140
	.	66	5	140
	.	49	5	140
	.	83	5	140
	.	63	5	140
	.	78	5	140
	.	86	5	140
	.	57	5	140
	.	73	5	140
	.	69	5	140
	.	51	5	140
	.	58	5	140
	.	54	5	140
	.	64	5	140
	.	26	5	140
	.	34	5	140
	.	43	5	140
	.	30	5	140
	.	27	5	140
	.	58	5	140
	.	61	5	140
	.	49	5	140
	.	38	5	140
	.	59		140
	.	48		140
	.	45		140
	.	39		140
	.	43		140
	.	54		140
	.	40		140
	.	43		140
	.	44		140
	.	52		140
	.	79		140
	.	46		140
	.	39		140
	.	29		140
	.	39		140
	.	29		140
	.	49		140
	.	71		140
	.	50		140
	.	38		140
	.	40		140
	.	55		140
	.	73		140
	.	44		140
	.	47		140
	.	59		140
2020	.	46		140
	.	50		140
	.	42		140
	.	22		140
	.	46		140
	.	29		140
	.	31		140
	.	24		140
	.	13		140
	.	32	5	140
	.	38	5	140
	.	25	5	140
	.	14	5		70	110
	.	14	5		70	110
	.	16	5		70	110
	.	15	5		70	110
	.	24	5		70	110
	.	35	5		70	110
	.	17	5		70	110
	.	23	5		70	110
	.	23	5		70	110
	.	53	5		70	110
	.	47	5		70	110
	.	54	5			110
	.	61	5			110
	.	49	5			110
	.	44	5			110
	.	52	5			110
	.	56	5			110
	.	56	5			110
	.	40	5			110
	.	37	5			110
	.	61	5			110
	.	36	5			110
	.	26	5			110
	.	41	5			110
	.	35	5			110
	.	38	5			110
	.	21	5			110
	.	16	5			110
	.	14	5			110
	.	11	5			110
	.	29	5			110
	.	23	5			110
	.	25	5			110
	.	12	5			110
	.	28	5			110
	.	16	5			110
	.	33	5			110
	.	13	5			110
	.	30	5			110
	.	36	5			110
2021	.	27	5			110
	.	32	5			110
	.	31	5			110
	.	29	5			110
	.	31	5			110
	.	27	5			110
	.	24	5			110
	.	36	5			110
	.	33	5			110
	.	31	5			110
	.	55	5			110
	.	75	5			110
	.	40	5			110
	.	91	5			110
	.	71	5			110
	.	48	5			110
	.	60	5			110
	.	28	5			110
	.	23	5			110
	.	20	5			110
	.	23	5			110
	.	17	5			110
	.	24	5			110
	.	17	5			110
	.	23	5			110
	.	15	5			110
	.	12				110
	.	25				110
	.	15				110
	.	14				110
	.	18				110
	.	11				110
	.	18				110
	.	20				110
	.	27				110
	.	24				110
	.	19				110
	.	21				110
	.	20				110
	.	6				110
	.	27				110
	.	14				110
	.	19				110
	.	20				110
	.	38				110
	.	48				110
	.	33				110
	.	31				110
	.	27				110
	.	19				110
	.	16				110
	.	29				110
